# Supplementary material for: The Healthy Hearts program to improve primary care for hypertension in seven rural health units of Iloilo Province, Philippines: a comparative cost study
Source: BMC Prim Care. 2025 Mar 22;26:80. doi: 10.1186/s12875-025-02758-5 (PMC11929305; doi:10.1186/s12875-025-02758-5)
Supplement: Supplementary file 1 — Supplementary Material 1. [file 12875_2025_2758_MOESM1_ESM.xlsx]

## Sheet: Baseline
	Data and Input blocks				Output tables				Intermediate calculations					Regions
											District and Province level data and calculations
1	Exchange rate (PHP/USD)	58.87
																	Calculation based on RHUs
	Population for costing
2	Data: Select Population	Guimbal		Igbaras		Miagao		Oton		San Joaquin		Tigbauan		Tubungan			District Level (7RHUs)	Provincial level (for scale-up)
		Persons	Select: 0 or 1	Persons	Select: 0 or 1	Persons	Select: 0 or 1	Persons	Select: 0 or 1	Persons	Select: 0 or 1	Persons	Select: 0 or 1	Persons	Select: 0 or 1		Persons	Persons
	Estimated number of age 20+ adults	21713.6	0	19962.1	0	42231.3	0	61075.6	0	32622.5	0	40451.9	0	14273	0		232330	1.27218e+06		Data: Province population
	Cumulative number of enrolments	3041	0	1234	0	2766	0	3256	0	5040	0	4027	0	1401	0
	cumulative number of active patients	3006	1	1205	1	2729	1	3226	1	4757	1	4014	1	1383	1		20320	111267	active patients
	User defined nuber	2694	0	610	0	2279	0	2483	0	3574	0	2086	0	711	0
	Hypertension prevalence among the select population	1		1		1		1		1		1		1			0.0874618	0.0874618
	Patients on protocol	1		1		1		1		1		1		1
	Population used in cost estimate ( # of patients treated)	3006	1	1205	1	2729	1	3226	1	4757	1	4014	1	1383	1
	RHU patient population weight	0.147933		0.0593012		0.134301		0.15876		0.234104		0.197539		0.068061
		0.0934603		0.0859214		0.181773		0.262883		0.140415		0.174114		0.0614342
	Patient distribution	0.147933		0.0593012		0.134301		0.15876		0.234104		0.197539		0.068061																								Calculation based on RHUs
3	Data: Assign % of patient and annual # of visits in each treatment steps and by hypertension control stutus	Guimbal					Igbaras					Miagao					Oton					San Joaquin					Tigbauan					Tubungan						District Level (7RHUs)
		% of patient	Controlled	# of visits (first + fol.up)	Uncontrolled	# of visits (first + fol.up)	% of patient	Controlled	# of visits (first + fol.up)	Uncontrolled	# of visits (first + fol.up)	% of patient	Controlled	# of visits (first + fol.up)	Uncontrolled	# of visits (first + fol.up)	% of patient	Controlled	# of visits (first + fol.up)	Uncontrolled	# of visits (first + fol.up)	% of patient	Controlled	# of visits (first + fol.up)	Uncontrolled	# of visits (first + fol.up)	% of patient	Controlled	# of visits (first+fl.up)	Uncontrolled	# of visits (first + fol.up)	% of patient	Controlled	# of visits (first+fl.up)	Uncontrolled	# of visits (first + fol.up)		Controlled (%, weighted avg.)	Uncontrolled (%, weighted avg.)
	Treatment protocol Step 1	0.51	0.306	4	0.204	12	0.680328	0.408197	4	0.272131	12	0.76437	0.458622	4	0.305748	12	0.703584	0.422151	4	0.281434	12	0.621712	0.373027	4	0.248685	12	0.442474	0.265484	4	0.176989	12	0.441011	0.264607	4	0.176404	12		0.481066	0.518934
	Treatment protocol Step 2	0.46	0.161	4	0.299	12	0.252459	0.0883607	4	0.164098	12	0.185608	0.0649627	4	0.120645	12	0.271446	0.095006	4	0.17644	12	0.338836	0.118593	4	0.220243	12	0.441515	0.15453	4	0.286985	12	0.469101	0.164185	4	0.304916	12
	Treatment protocol Step 3	0.03	0.0015	4	0.0285	12	0.0672131	0.00336066	4	0.0638525	12	0.0500219	0.0025011	4	0.0475208	12	0.0249698	0.00124849	4	0.0237213	12	0.0394516	0.00197258	4	0.037479	12	0.116012	0.00580058	4	0.110211	12	0.0898876	0.00449438	4	0.0853933	12
	Treatment protocol Step 4	0	0	0	0	0	0	0	0	0	0	0	0	0	0	0	0	0	0	0	0	0	0	0	0	0	0	0	0	0	0	0	0	0	0	0
	Totals	1	0.4685		0.5315		1	0.499918		0.500082		1	0.526086		0.473914		1	0.518405		0.481595		1	0.493593		0.506407		1	0.425815		0.574185		1	0.433287		0.566713
	Medicine price														Annual medicine cost
4	Data: Medicine price per tablet (PHP)	Guimbal	Igbaras	Miagao	Oton	San Joaquin	Tigbauan	Tubungan								Total annual medicine cost (weighted by patient distribution by tretment steps and scaled by supply-chain mark-up)			Total annual medicine cost (Weighted by patient distibution by treatment steps)															Calculation based on RHUs			Calculation based on RHUs			Bar Graph data (USD)
	Amlodipine 5 mg	0.65	0.65	0.65	0.65	0.65	0.65	0.65											Guimbal		Igbaras		Miagao		Oton		San Joaquin		Tigbauan		Tubungan			District Level (7RHUs)			Province Level			Guimbal	9.53514	Amlodipine 5mg
	Losartan 50 mg	1.67	1.67	1.67	1.67	1.67	1.67	1.67											PHP	USD	PHP	USD	PHP	USD	PHP	USD	PHP	USD	PHP	USD	PHP	USD		PHP	USD		PHP	USD		Igbaras	8.30682	Losartan 50mg	Distribution of medicine cost
----->	Amlodipine 10 mg	1.3	1.3	1.3	1.3	1.3	1.3	1.3								Amlodipine 5 mg			691778	11750.9	266671	4529.83	615068	10447.9	746257	12676.4	1.08407e+06	18414.7	841841	14300	298623	5072.59		4.54431e+06	77192.3		2.48834e+07	422684		Miagao	7.18934			Guimbal	Igbaras	Miagao	Oton	San Joaquin	Tigbauan
----->	Losartan 100 mg	3.34	3.34	3.34	3.34	3.34	3.34	3.34								Losartan 50 mg			842861	14317.3	185433	3149.87	308751	5244.63	533773	9066.98	982499	16689.3	1.08027e+06	18350.1	395456	6717.44		4.32904e+06	73535.6		2.37047e+07	402661		Oton	7.45838		Amlodipine 5 mg	0.409975	0.452543	0.532521	0.526849	0.45465	0.310554
	Hydrchlorotiazide 25 mg															Amlodipine 10 mg			42790.4	726.863	38430.6	652.805	64773.9	1100.29	38222.2	649.264	89050	1512.66	220961	3753.36	58987.3	1001.99		553215	9397.23		3.02926e+06	51456.7		San Joaquin	8.5144		Losartan 50 mg	0.499512	0.314682	0.267314	0.376838	0.412051	0.39851
------>	Assumed: Amlodopine 10 mg & Losartan 100 mg prices == 2 x amolodipine 5 mg price & Losartan 100 mg price = 2 x losartan 50 mg price, respectively..															Losartan 100 mg			109938	1867.48	98737.1	1677.21	166419	2826.89	98201.6	1668.11	228790	3886.36	567699	9643.26	151552	2574.35		1.42134e+06	24143.7		7.78286e+06	132204		Tigbauan	11.4715		Amlodipine 10 mg	0.0253593	0.0652171	0.0560807	0.0269844	0.0373467	0.0815121
																Hydrchlorotiazide 25 mg			0	0	0	0	0	0	0	0	0	0	0	0	0	0		0	0		0	0		Tubungan	11.1109		Losartan 100 mg	0.0651538	0.167558	0.144084	0.0693292	0.0959524	0.209423
	Treatment protocol															Total annual medication cost			1.68737e+06	28662.6	589272	10009.7	1.15501e+06	19619.7	1.41645e+06	24060.7	2.38441e+06	40503	2.71077e+06	46046.7	904618	15366.4		1.08479e+07	184269		5.94002e+07	1.00901e+06		District level	9.06835			1	1	1	1	1	1
5	Treatment Steps and medication costs	Madicine taken/day	Days per patient	Annual tablets per paient												Medicine cost per patient per year			561.333	9.53514	489.022	8.30682	423.237	7.18934	439.075	7.45838	501.243	8.5144	675.329	11.4715	654.098	11.1109		533.854	9.06835		533.854	9.06835
	Step 1
	Amlodipine 5mg	1	365	365
	Step 2																															Calculation based on RHUs
	Amolodipine 5mg	1	365	365																	Projected number of medicines (tablet) per year
	Losartan 50mg	1	365	365																		Medicine name and dose		Projected number of tablets per year								District Level (7RHUs)	Provincial level (for scale-up)
	Step 3																							Guimbal	Igbaras	Miagao	Oton	San Joaquin	Tigbauan	Tubungan		# tablets	# tablets
	Amlodipine 10mg	1	365	365																		Amlodipine 5 mg		1.06427e+06	410263	946259	1.14809e+06	1.6678e+06	1.29514e+06	459420		6.99125e+06	3.82822e+07
	Losartan 100mg	1	365	365																		Losartan 50 mg		504707	111038	184881	319625	588323	646868	236800		2.59224e+06	1.41944e+07
	Step 4																					Amlodipine 10 mg		32915.7	29562	49826.1	29401.7	68500	169970	45374.8		425550	2.3302e+06
	Amlodipine 10mg	0	0	0																		Losartan 100 mg		32915.7	29562	49826.1	29401.7	68500	169970	45374.8		425550	2.3302e+06
	Lposartan 100mg	0	0	0																		Hydrchlorotiazide 25 mg		0	0	0	0	0	0	0		0	0
	Hydrchlorotiazide 25mg	0	0	0
6	Add stock + supply chain mark up	0
	Annual Salaries																															Provider cost per patient per visit (PHP)
7	Salaries per year	Guimbal	Igbaras	Miagao	Oton	San Joaquin	Tigbauan	Tubungan			Summary output: provider cost																								Guimbal	Igbaras	Miagao	Oton	San Joaquin	Tigbauan	Tubungan
	Doctor	850237	840000	1116000	1044000	1104000	951906	840000																								First-visit cost per patient (PHP)
	Nurses	520430	543830	636300	537830	528000	532944	520840					Total annual provider cost										Per patient annual provider cost									BP measurement			15.2366	17.6265	17.1627	12.2207	9.81731	9.48542	8.90208
	Midwife	321673	430000	313300	424000	256000	378680	326344					All patients		Controlled		Uncontrolled						All patients		Cost per HTN controlled pt.		Cost per HTN uncontrolled pt.					Medical Consultation			102.192	100.962	134.135	125.481	132.692	114.412	100.962
	BHW	13600	17332	10600	41200	24600	17700	20800					PHP	USD	PHP	USD	PHP	USD					PHP	USD	PHP	USD	PHP	USD				Counseling			27.2084	31.4903	26.8862	24.4414	33.9888	18.9708	27.4867
	Pharmacist	255394	186820	186820	186820	186820	186820	329789				Guimbal	3.65054e+06	62010.2	487443	8280	3.1631e+06	53730.2				Guimbal	1214.42	20.6288	346.119	5.87938	1979.8	33.63				Dispensing medications			8.16253	9.44708	4.75952	11.5605	9.42308	10.957	7.92762
	Encoder	108000	108000	117600	113000	94800	100800	117600				Igbaras	1.4213e+06	24143	216838	3683.33	1.20446e+06	20459.7				Igbaras	1179.5	20.0357	359.956	6.11442	1998.78	33.9524				Enrolling new patients			1.11623	1.169	2.3734	3.55868	0.759615	0.807692	0.942308
												Miagao	3.42785e+06	58227.4	503574	8554	2.92427e+06	49673.4				Miagao	1256.08	21.3365	350.754	5.95812	2261.07	38.4079				Adding visit			1.11623	1.169	2.3734	1.49506	0.647115	0.807692	0.942308
												Oton	3.52326e+06	59848.2	480993	8170.42	3.04227e+06	51677.8				Oton	1092.15	18.5518	287.611	4.88552	1958.17	33.2627				Total: First-Visit cost per patient (PHP)			155.032	161.863	187.69	178.757	187.328	155.44	147.163
	Provider time per patient (minutes) by activity											San Joaquin	4.56125e+06	77480	472179	8020.7	4.08907e+06	69459.3				San Joaquin	958.849	16.2876	201.096	3.41594	1697.43	28.8335				Follow-up visit cost per visit per patient (PHP)
8	Provider time per patient (minutes)	Guimbal	Igbaras	Miagao	Oton	San Joaquin	Tigbauan	Tubungan				Tigbauan	4.97316e+06	84477	509378	8652.58	4.46378e+06	75824.4				Tigbauan	1238.95	21.0456	298.017	5.0623	1936.75	32.8988				BP measurement			16.869	17.6265	17.1627	8.69736	0.985577	9.48542	16.9708
	First-visit activities											Tubungan	1.6855e+06	28630.9	194404	3302.27	1.49109e+06	25328.6				Tubungan	1218.73	20.702	324.421	5.5108	1902.48	32.3166				Medical Consultation (for Uncontrolled HTN)			102.192	100.962	134.135	125.481	132.692	114.412	100.962
	BP measurement	5	5	5	5	5	5	5													Note: Cost per patient = total cost/number of patients;											Counselling			33.7381	31.4903	26.8862	17.3947	1.97115	18.9708	27.4867
	Medical Consultation (Hx & PE)	15	15	15	15	15	15	15													Cost per HTN controlled pateints = total provider cost for HTN controled patients/number of HTN controlled patients;											Medication refill			12.2232	15.7451	7.93253	8.69736	0.985577	18.2617	13.2127
	Counseling	10	10	10	10	10	10	10													Cost per HTN uncontrolled pateints = total provider cost for HTN uncontroled patients/number of HTN uncontrolled patients											Adding visit			0.865385	1.169	2.3734	1.49506	0.647115	0.807692	0.942308
	Dispensing medications	3	3	3	3	3	3	3			Provider cost disaggregated by provider activities																					Total: Follow-up visit cost per visit per patient (PHP)			165.888	166.992	188.489	161.765	137.282	161.937	159.574
	Enrolling new patients	1	1	1	1	1	1	1
	Adding visit	1	1	1	1	1	1	1
	Follow-up visits activities													Total annual provider cost										Per patient annual provider cost
	BP measurement	5	5	5	5	5	5	5						All patients		Controlled		Uncontrolled						All patients		Controlled		Uncontrolled
	Medical Consultation (for Uncontrolled HTN)	15	15	15	15	15	15	15						PHP	USD	PHP	USD	PHP	USD					PHP	USD	PHP	USD	PHP	USD
	Counseling	10	10	10	10	10	10	10						Guimbal										Guimbal
	Medication refill	5	5	5	5	5	5	5				BP measurement		413538	7024.6	92728.5	1575.14	320810	5449.46			BP measurement		137.571	2.33686	65.8438	1.11846	200.796	3.41084
	Adding visit	1	1	1	1	1	1	1				Medical Consultation		2.10317e+06	35725.7	143918	2444.68	1.95925e+06	33281			Medical Consultation		699.657	11.8848	102.192	1.73589	1226.3	20.8307
	Note: For uncontrolled HTN patients 'medical consultation' time cost is added during the followu-ups visits (i.e. used item 2 of the first visit).											Counseling		817262	13882.5	180859	3072.18	636403	10810.3			Counseling		271.877	4.61826	128.423	2.18146	398.327	6.76622
												Dispensing medications		290996	4943.04	63137.6	1072.49	227859	3870.54			Dispensing medications		96.8052	1.64439	44.8321	0.761545	142.618	2.42259
	Task Sharing: First visit activities											Enrolling new patients		3355.38	56.9964	1571.99	26.7028	1783.38	30.2936			Enrolling new patients		1.11623	0.0189609	1.11623	0.0189609	1.11623	0.0189609		Annual Cost per patient: provider time
9	First-visit: Activity-based provider time with task sharing	Provider	Guimbal	Igbaras	Miagao	Oton	San Joaquin	Tigbauan	Tubungan			Adding visit		22220.3	377.448	5228.19	88.809	16992.2	288.639			Adding visit		7.392	0.125565	3.71238	0.0630607	10.6355	0.18066			Annual Cost per patient: Provider time		Guimbal		Igbaras		Miagao		Oton		San Joaquin		Tigbauan		Tubungan
			Assign % task share									Total		3.65054e+06	62010.2	487443	8280	3.1631e+06	53730.2			Total		1214.42	20.6288	346.119	5.87938	1979.8	33.63					PHP	USD	PHP	USD	PHP	USD	PHP	USD	PHP	USD	PHP	USD	PHP	USD
	BP measurement	Doctor	0	0	0	0	0	0	0																							First visit
		Nurses	0.5	0.45	0.45	0.3	0.3	0.25	0.25																							BP measurement		15.2366	0.258818	17.6265	0.299413	17.1627	0.291535	12.2207	0.207588	9.81731	0.166762	9.48542	0.161125	8.90208	0.151216
		Midwife	0.5	0.45	0.45	0.3	0.3	0.25	0.25					Total annual provider cost										Per patient annual provider cost								Medical Consultation		102.192	1.73589	100.962	1.71499	134.135	2.27849	125.481	2.13149	132.692	2.25399	114.412	1.94346	100.962	1.71499
		BHW	0	0.1	0.1	0.4	0.4	0.5	0.5					All patients		Controlled		Uncontrolled						All patients		Controlled		Uncontrolled				Counseling		27.2084	0.462178	31.4903	0.534912	26.8862	0.456705	24.4414	0.415176	33.9888	0.577353	18.9708	0.32225	27.4867	0.466904
		Pharmacist	0	0	0	0	0	0	0					PHP	USD	PHP	USD	PHP	USD					PHP	USD	PHP	USD	PHP	USD			Dispensing medications		8.16253	0.138653	9.44708	0.160474	4.75952	0.080848	11.5605	0.196373	9.42308	0.160066	10.957	0.186122	7.92762	0.134663
		Encoder	0	0	0	0	0	0	0			Igbaras		Igbaras										Igbaras								Enrolling new patients		1.11623	0.0189609	1.169	0.0198574	2.3734	0.0403159	3.55868	0.0604498	0.759615	0.0129033	0.807692	0.0137199	0.942308	0.0160066
		Totals	1	1	1	1	1	1	1			BP measurement		169933	2886.58	42472.8	721.468	127460	2165.11			BP measurement		141.023	2.3955	70.5059	1.19765	211.518	3.59296			Adding visit		1.11623	0.0189609	1.169	0.0198574	2.3734	0.0403159	1.49506	0.0253959	0.647115	0.0109923	0.807692	0.0137199	0.942308	0.0160066
	Medical Consultation (Hx & PE)	Doctor	1	1	1	1	1	1	1			Medical Consultation		790891	13434.5	60819.4	1033.11	730072	12401.4			Medical Consultation		656.341	11.149	100.962	1.71499	1211.94	20.5866			Total: First visit		155.032	2.63346	161.863	2.7495	187.69	3.18821	178.757	3.03647	187.328	3.18207	155.44	2.6404	147.163	2.49979
		Nurses	0	0	0	0	0	0	0			Counseling		303591	5156.97	75879.1	1288.93	227712	3868.05			Counseling		251.943	4.27964	125.961	2.13965	378.007	6.42105			Follow-up visits
		Midwife	0	0	0	0	0	0	0			Dispensing medications		144206	2449.57	34145.6	580.017	110061	1869.56			Dispensing medications		119.673	2.03284	56.6825	0.962841	182.703	3.10351			BP measurement		122.334	2.07804	123.397	2.09609	116.557	1.9799	59.6009	1.01242	6.94956	0.118049	72.0273	1.2235	127.853	2.17179
		BHW	0	0	0	0	0	0	0			Enrolling new patients		1408.65	23.9281	704.208	11.9621	704.439	11.966			Enrolling new patients		1.169	0.0198574	1.169	0.0198574	1.16939	0.0198639			Medical Consultation		597.465	10.1489	555.379	9.434	699.251	11.8779	664.74	11.2917	739.16	12.5558	722.629	12.275	629.379	10.691
		Pharmacist	0	0	0	0	0	0	0			Adding visit		11270.1	191.441	2816.83	47.8484	8453.27	143.592			Adding visit		9.35279	0.158872	4.67601	0.0794294	14.0326	0.238366			Counselling		244.669	4.15608	220.452	3.74473	182.593	3.10163	119.202	2.02483	13.8991	0.236098	144.055	2.447	207.664	3.5275
		Encoder	0	0	0	0	0	0	0			Total		1.4213e+06	24143	216838	3683.33	1.20446e+06	20459.7			Total		1179.5	20.0357	359.956	6.11442	1999.37	33.9624			MeDiction refill		88.6427	1.50574	110.226	1.87237	53.8723	0.915106	59.6009	1.01242	6.94956	0.118049	138.67	2.35553	99.5406	1.69085
		Totals	1	1	1	1	1	1	1																							Adding visit		6.27577	0.106604	8.18378	0.139014	16.1185	0.273798	10.2453	0.174032	4.56298	0.0775094	6.1332	0.104182	7.12716	0.121066
	Counseling	Doctor	0	0	0	0	0.2	0	0																							Total Follow-up visit		1059.39	17.9954	1017.64	17.2862	1068.39	18.1483	913.389	15.5153	771.521	13.1055	1083.51	18.4052	1071.56	18.2022
		Nurses	0.5	0.4	0.35	0.3	0.25	0.25	0.4					Total annual provider cost										Per patient annual provider cost								Total: All visits per year (First visit + follow-up)
		Midwife	0.5	0.4	0.35	0.3	0.25	0.25	0.4					All patients		Controlled		Uncontrolled						All patients		Controlled		Uncontrolled				BP measurement		137.571	2.33686	141.023	2.3955	133.72	2.27144	71.8216	1.22	16.7669	0.284812	81.5127	1.38462	136.755	2.32301
		BHW	0	0.2	0.3	0.4	0.3	0.5	0.2					PHP	USD	PHP	USD	PHP	USD					PHP	USD	PHP	USD	PHP	USD			Medical Consultation		699.657	11.8848	656.341	11.149	833.386	14.1564	790.221	13.4231	871.852	14.8098	837.041	14.2185	730.34	12.406
		Pharmacist	0	0	0	0	0	0	0			Miagao		Miagao										Miagao								Counseling		271.877	4.61826	251.943	4.27964	209.479	3.55833	143.643	2.44001	47.8879	0.813452	163.025	2.76925	235.151	3.99441
		Encoder	0	0	0	0	0	0	0			BP measurement		364921	6198.76	98560.9	1674.21	266360	4524.54			BP measurement		133.72	2.27144	68.6506	1.16614	205.952	3.49842			Dispensing medications		96.8052	1.64439	119.673	2.03284	58.6318	0.995954	71.1613	1.20879	16.3726	0.278115	149.627	2.54165	107.468	1.82552
		Totals	1	1	1	1	1	1	1			Medical Consultation		2.27431e+06	38632.7	192576	3271.2	2.08173e+06	35361.5			Medical Consultation		833.386	14.1564	134.135	2.27849	1609.62	27.3419			Enrolling new patients		1.11623	0.0189609	1.169	0.0198574	2.3734	0.0403159	3.55868	0.0604498	0.759615	0.0129033	0.807692	0.0137199	0.942308	0.0160066
	Dispensing medications	Doctor	0	0	0	0	0	0	0			Counseling		571668	9710.68	154401	2622.74	417267	7087.94			Counseling		209.479	3.55833	107.545	1.82682	322.635	5.48046			Adding visit		7.392	0.125565	9.35279	0.158872	18.4919	0.314114	11.7403	0.199428	5.21009	0.0885017	6.94089	0.117902	8.06947	0.137073
		Nurses	0.15	0.4	0.05	0.5	0.5	0.5	0			Dispensing medications		160006	2717.96	40999.1	696.435	119007	2021.52			Dispensing medications		58.6318	0.995954	28.5571	0.485088	92.0174	1.56306			Total: First visit + Follow-up visit		1214.42	20.6288	1179.5	20.0357	1256.08	21.3365	1092.15	18.5518	958.849	16.2876	1238.95	21.0456	1218.73	20.702
		Midwife	0.15	0.4	0.05	0.5	0.5	0.5	0			Enrolling new patients		6477	110.022	3407.46	57.8811	3069.54	52.141			Enrolling new patients		2.3734	0.0403159	2.3734	0.0403159	2.3734	0.0403159
		BHW	0	0.2	0.1	0	0	0	0			Adding visit		50464.3	857.217	13629.8	231.524	36834.5	625.692			Adding visit		18.4919	0.314114	9.49359	0.161264	28.4808	0.483791
		Pharmacist	0.7	0	0.8	0	0	0	1			Total		3.42785e+06	58227.4	503574	8554	2.92427e+06	49673.4			Total		1256.08	21.3365	350.754	5.95812	2261.07	38.4079		Total annual cost: provider time
		Encoder	0	0	0	0	0	0	0																							Total cost: Provider time		Guimbal		Igbaras		Miagao		Oton		San Joaquin		Tigbauan		Tubungan			District Level
		Totals	1	1	1	1	1	1	1																									PHP	USD	PHP	USD	PHP	USD	PHP	USD	PHP	USD	PHP	USD	PHP	USD		PHP
	Enrolling new patients	Doctor	0	0	0	0	0	0	0					Total annual provider cost										Per patient annual provider cost								First visit
		Nurses	0.3	0.05	0.25	0.45	0	0	0					All patients		Controlled		Uncontrolled						All patients		Controlled		Uncontrolled				BP measurement		45801.3	778.008	21239.9	360.793	46836.9	795.599	39424	669.679	46700.9	793.289	38074.5	646.755	12311.6	209.132		250389
		Midwife	0.3	0.05	0.25	0.45	0	0	0					PHP	USD	PHP	USD	PHP	USD					PHP	USD	PHP	USD	PHP	USD			Medical Consultation		307189	5218.09	121659	2066.56	366053	6217.99	404801	6876.18	631217	10722.2	459249	7801.07	139630	2371.83		2.4298e+06
		BHW	0	0	0	0	0	0	0			Oton		Oton										Oton								Counseling		81788.5	1389.31	37945.8	644.569	73372.5	1246.35	78848	1339.36	161685	2746.47	76148.9	1293.51	38014.1	645.729		547802
		Pharmacist	0	0	0	0	0	0	0			BP measurement		231696	3935.73	64073.3	1088.39	167623	2847.34			BP measurement		71.8216	1.22	38.3128	0.650803	107.892	1.83271			Dispensing medications		24536.6	416.792	11383.7	193.371	12988.7	220.634	37294	633.498	44825.6	761.433	43981.5	747.095	10963.9	186.239		185974
		Encoder	0.4	0.9	0.5	0.1	1	1	1			Medical Consultation		2.54925e+06	43303.1	209851	3564.65	2.3394e+06	39738.4			Medical Consultation		790.221	13.4231	125.481	2.13149	1505.77	25.5779			Enrolling new patients		3355.38	56.9964	1408.65	23.9281	6477	110.022	11480.3	195.011	3613.49	61.3808	3242.08	55.0718	1303.21	22.1371		30880.1
		Totals	1	1	1	1	1	1	1			Counseling		463393	7871.46	128147	2176.77	335246	5694.69			Counseling		143.643	2.44001	76.6256	1.30161	215.783	3.66542			Adding visit		3355.38	56.9964	1408.65	23.9281	6477	110.022	4823.05	81.9271	3078.33	52.2903	3242.08	55.0718	1303.21	22.1371		23687.7
	Adding visit	Doctor	0	0	0	0	0	0	0			Dispensing medications		229566	3899.55	62969.1	1069.63	166597	2829.92			Dispensing medications		71.1613	1.20879	37.6525	0.639588	107.231	1.82149			Total: First visit		466026	7916.19	195045	3313.15	512205	8700.62	576670	9795.66	891120	15137.1	623938	10598.6	203526	3457.21		3.46853e+06
		Nurses	0	0.05	0.25	0.1	0	0	0			Enrolling new patients		11480.3	195.011	5951.45	101.095	5528.86	93.9164			Enrolling new patients		3.55868	0.0604498	3.55868	0.0604498	3.55868	0.0604498			Follow-up visits
		Midwife	0	0.05	0.25	0.1	0	0	0			Adding visit		37874.3	643.354	10001.2	169.886	27873.1	473.468			Adding visit		11.7403	0.199428	5.98022	0.101584	17.9407	0.304751			BP measurement		367737	6246.59	148693	2525.79	318084	5403.16	192272	3266.05	33059	561.56	289118	4911.12	176821	3003.59		1.52578e+06
		BHW	0	0	0	0	0.2	0	0			Total		3.52326e+06	59848.2	480993	8170.42	3.04227e+06	51677.8			Total		1092.15	18.5518	287.611	4.88552	1958.17	33.2627			Medical Consultation		1.79598e+06	30507.6	669232	11368	1.90826e+06	32414.7	2.14445e+06	36426.9	3.51618e+06	59727.9	2.90063e+06	49271.8	870431	14785.6		1.38052e+07
		Pharmacist	0	0	0	0	0	0	0																							Counselling		735474	12493.2	265645	4512.4	498295	8464.34	384545	6532.1	66118.1	1123.12	578235	9822.24	287199	4878.53		2.81551e+06
		Encoder	1	0.9	0.5	0.8	0.8	1	1																							Meiction refill		266460	4526.24	132823	2256.2	147018	2497.32	192272	3266.05	33059	561.56	556621	9455.08	137665	2338.45		1.46592e+06
		Totals	1	1	1	1	1	1	1					Total annual provider cost										Per patient annual provider cost								Adding visit		18865	320.451	9861.46	167.512	43987.3	747.194	33051.2	561.427	21706.1	368.712	24618.6	418.187	9856.86	167.434		161947
														All patients		Controlled		Uncontrolled						All patients		Controlled		Uncontrolled				Total Follow-up visit		3.18452e+06	54094	1.22625e+06	20829.9	2.91564e+06	49526.8	2.94659e+06	50052.5	3.67013e+06	62342.9	4.34922e+06	73878.5	1.48197e+06	25173.7		1.97743e+07
	Task Sharing: Follow-up activities													PHP	USD	PHP	USD	PHP	USD					PHP	USD	PHP	USD	PHP	USD			First visit + follow-up
10	Follow-up visit: Activity-based provider time with task sharing	Provider	Guimbal	Igbaras	Miagao	Oton	San Joaquin	Tigbauan	Tubungan			San Joaquin		San Joaquin										San Joaquin								BP measurement		413538	7024.6	169933	2886.58	364921	6198.76	231696	3935.73	79760	1354.85	327192	5557.88	189133	3212.72		1.77617e+06
			Assign % task share									BP measurement		79760	1354.85	29993.7	509.49	49766.3	845.359			BP measurement		16.7669	0.284812	12.774	0.216987	20.6587	0.35092			Medical Consultation		2.10317e+06	35725.7	790891	13434.5	2.27431e+06	38632.7	2.54925e+06	43303.1	4.1474e+06	70450.2	3.35988e+06	57072.9	1.01006e+06	17157.5		1.6235e+07
	BP measurement	Doctor	0	0	0	0	0	0	0			Medical Consultation		4.1474e+06	70450.2	311564	5292.41	3.83584e+06	65157.8			Medical Consultation		871.852	14.8098	132.692	2.25399	1592.31	27.0479			Counseling		817262	13882.5	303591	5156.97	571668	9710.68	463393	7871.46	227803	3869.59	654384	11115.8	325213	5524.26		3.36331e+06
		Nurses	0.5	0.45	0.45	0.2	0	0.25	0.5			Counseling		227803	3869.59	93691.3	1591.49	134111	2278.1			Counseling		47.8879	0.813452	39.9022	0.677803	55.6715	0.945668			Dispensing medications		290996	4943.04	144206	2449.57	160006	2717.96	229566	3899.55	77884.6	1322.99	600602	10202.2	148628	2524.69		1.65189e+06
		Midwife	0.5	0.45	0.45	0.2	0	0.25	0.5			Dispensing medications		77884.6	1322.99	29068	493.767	48816.6	829.227			Dispensing medications		16.3726	0.278115	12.3798	0.210291	20.2644	0.344223			Enrolling new patients		3355.38	56.9964	1408.65	23.9281	6477	110.022	11480.3	195.011	3613.49	61.3808	3242.08	55.0718	1303.21	22.1371		30880.1
		BHW	0	0.1	0.1	0.6	1	0.5	0			Enrolling new patients		3613.49	61.3808	1783.59	30.2971	1829.9	31.0837			Enrolling new patients		0.759615	0.0129033	0.759615	0.0129033	0.759615	0.0129033			Adding visit		22220.3	377.448	11270.1	191.441	50464.3	857.217	37874.3	643.354	24784.4	421.002	27860.7	473.258	11160.1	189.571		185634
		Pharmacist	0	0	0	0	0	0	0			Adding visit		24784.4	421.002	6077.76	103.24	18706.7	317.762			Adding visit		5.21009	0.0885017	2.58846	0.0439691	7.76538	0.131907			Total: First visit + Follow-up visit		3.65054e+06	62010.2	1.4213e+06	24143	3.42785e+06	58227.4	3.52326e+06	59848.2	4.56125e+06	77480	4.97316e+06	84477	1.6855e+06	28630.9		2.32429e+07
		Encoder	0	0	0	0	0	0	0			Total		4.56125e+06	77480	472179	8020.7	4.08907e+06	69459.3			Total		958.849	16.2876	201.096	3.41594	1697.43	28.8335
		Totals	1	1	1	1	1	1	1
	Medical Consultation (Hx & PE)	Doctor	1	1	1	1	1	1	1
		Nurses	0	0	0	0	0	0	0					Total annual provider cost										Per patient annual provider cost							Distribution of cost by provider activities
		Midwife	0	0	0	0	0	0	0					All patients		Controlled		Uncontrolled						All patients		Controlled		Uncontrolled			BP measurement		0.076418
		BHW	0	0	0	0	0	0	0					PHP	USD	PHP	USD	PHP	USD					PHP	USD	PHP	USD	PHP	USD		Medical Consultation		0.698493
		Pharmacist	0	0	0	0	0	0	0			Tigbauan		Tigbauan										Tigbauan							Counseling		0.144703
		Encoder	0	0	0	0	0	0	0			BP measurement		327192	5557.88	64850.7	1101.59	262341	4456.28			BP measurement		81.5127	1.38462	37.9417	0.644499	113.825	1.9335		Dispensing medications		0.0710709
		Totals	1	1	1	1	1	1	1			Medical Consultation		3.35988e+06	57072.9	195555	3321.81	3.16433e+06	53751.1			Medical Consultation		837.041	14.2185	114.412	1.94346	1372.94	23.3216		Enrolling new patients		0.00132859
	Counseling	Doctor	0	0	0	0	0	0	0			Counseling		654384	11115.8	129701	2203.18	524683	8912.57			Counseling		163.025	2.76925	75.8833	1.289	227.65	3.867		Adding visit		0.00798672
		Nurses	0.5	0.4	0.35	0.2	0	0.25	0.4			Dispensing medications		600602	10202.2	112368	1908.75	488234	8293.43			Dispensing medications		149.627	2.54165	65.7421	1.11673	211.836	3.59836
		Midwife	0.5	0.4	0.35	0.2	0	0.25	0.4			Enrolling new patients		3242.08	55.0718	1380.52	23.4504	1861.55	31.6214			Enrolling new patients		0.807692	0.0137199	0.807692	0.0137199	0.807692	0.0137199
		BHW	0	0.2	0.3	0.6	1	0.5	0.2			Adding visit		27860.7	473.258	5522.1	93.8016	22338.6	379.457			Adding visit		6.94089	0.117902	3.23077	0.0548797	9.69231	0.164639
		Pharmacist	0	0	0	0	0	0	0			Total		4.97316e+06	84477	509378	8652.58	4.46378e+06	75824.4			Total		1238.95	21.0456	298.017	5.0623	1936.75	32.8988
		Encoder	0	0	0	0	0	0	0
		Totals	1	1	1	1	1	1	1
	Medication Refills	Doctor	0	0	0	0	0	0	0					Total annual provider cost										Per patient annual provider cost
		Nurses	0.15	0.4	0.05	0.2	0	0.5	0					All patients		Controlled		Uncontrolled						All patients		Controlled		Uncontrolled
		Midwife	0.15	0.4	0.05	0.2	0	0.5	0					PHP	USD	PHP	USD	PHP	USD					PHP	USD	PHP	USD	PHP	USD
		BHW	0	0.2	0.1	0.6	1	0	0			Tubungan		Tubungan										Tubungan
		Pharmacist	0.7	0	0.8	0	0	0	1			BP measurement		189133	3212.72	35843	608.85	153290	2603.87			BP measurement		136.755	2.32301	59.8146	1.01605	195.581	3.32226
		Encoder	0	0	0	0	0	0	0			Medical Consultation		1.01006e+06	17157.5	60499.7	1027.68	949561	16129.8			Medical Consultation		730.34	12.406	100.962	1.71499	1211.54	20.5799
		Totals	1	1	1	1	1	1	1			Counseling		325213	5524.26	66696.5	1132.95	258517	4391.32			Counseling		235.151	3.99441	111.303	1.89065	329.84	5.60285
	Adding visit	Doctor	0	0	0	0	0	0	0			Dispensing medications		148628	2524.69	28503	484.169	120125	2040.52			Dispensing medications		107.468	1.82552	47.5657	0.807978	153.267	2.60349
		Nurses	0	0.05	0.25	0.1	0	0	0			Enrolling new patients		1303.21	22.1371	564.664	9.59171	738.548	12.5454			Enrolling new patients		0.942308	0.0160066	0.942308	0.0160066	0.942308	0.0160066
		Midwife	0	0.05	0.25	0.1	0	0	0			Adding visit		11160.1	189.571	2297.5	39.0267	8862.57	150.545			Adding visit		8.06947	0.137073	3.83406	0.0651275	11.3077	0.192079
		BHW	0	0	0	0	0.2	0	0			Total		1.6855e+06	28630.9	194404	3302.27	1.49109e+06	25328.6			Total		1218.73	20.702	324.421	5.5108	1902.48	32.3166
		Pharmacist	0	0	0	0	0	0	0
		Encoder	1	0.9	0.5	0.8	0.8	1	1
		Totals	1	1	1	1	1	1	1
11			Guimbal	Igbaras	Miagao	Oton	San Joaquin	Tigbauan	Tubungan
	Productivity loss in provider time		0	0	0	0	0	0	0
	Number of Patient		3006	1205	2729	3226	4757	4014	1383
	Percent of patient attended		1	1	1	1	1	1	1
INTERMIDEIATE CALCULATIONS
	Provder time cost: Intermediate calcuations
	Provider activity	Guimbal
		First visit (all patient)		Follow-up (step1 - step 4 patients by controlled an unconctrolled HTN adds up to 100% of patients)												Total annual provider cost
				Step 1 patients		Step 2 patients		Step 3 patients		Step 4 patients		Total cost of Follow-up (PHP)	USD	Total cost of Follow-up (USD)	USD	All patients		Controlled		Uncontrolled
		PHP	USD	Controlled	Uncotrolled	Controlled	Uncotrolled	Controlled	Uncotrolled	Controlled	Uncotrolled	Controlled	Uncotrolled	Controlled	Uncotrolled	PHP	USD	PHP	USD	PHP	USD
	BP measurement	45801.3	778.008	46550.3	113790	24492.1	166780	228.188	15897.1	0	0	71270.6	296466	1210.64	5035.95	413538	7024.6	92728.5	1575.14	320810	5449.46
	Medical Consultation	307189	5218.09		689332		1.01034e+06		96303.8		0		1.79598e+06		30507.6	2.10317e+06	35725.7	143918	2444.68	1.95925e+06	33281
	Counseling	81788.5	1389.31	93100.5	227579	48984.3	333560	456.375	31794.1	0	0	142541	592933	2421.29	10071.9	817262	13882.5	180859	3072.18	636403	10810.3
	Dispensing medications	24536.6	416.792	33730	82451.2	17746.8	120848	165.343	11518.9	0	0	51642.2	214818	877.225	3649.02	290996	4943.04	63137.6	1072.49	227859	3870.54
	Enrolling new patients	3355.38	56.9964													3355.38	56.9964	1571.99	26.7028	1783.38	30.2936
	Adding visit	3355.38	56.9964	2388.04	5837.42	1256.45	8555.83	11.7061	815.522	0	0	3656.19	15208.8	62.1062	258.345	22220.3	377.448	5228.19	88.809	16992.2	288.639
	Total	466026	7916.19	175769	1.11899e+06	92479.7	1.64009e+06	861.612	156329	0	0	269110	2.91541e+06	4571.26	49522.8	3.65054e+06	62010.2	487443	8280	3.1631e+06	53730.2
	Provder time cost: Intermediate calcuations
		Igbaras
		First visit		Follow-up (step1 - step 4 patients by controlled an unconctrolled HTN adds up to 100% of patients)												Total annual provider cost
				Step 1 patients		Step 2 patients		Step 3 patients		Step 4 patients		Total cost of Follow-up (PHP)	USD	Total cost of Follow-up (USD)	USD	All patients		Controlled		Uncontrolled
		PHP	USD	Controlled	Uncotrolled	Controlled	Uncotrolled	Controlled	Uncotrolled	Controlled	Uncotrolled	Controlled	Uncotrolled	Controlled	Uncotrolled	PHP	USD	PHP	USD	PHP	USD
	BP measurement	21239.9	360.793	26010.2	63580.4	5630.31	38339.8	214.14	14918.4	0	0	31854.6	116839	541.101	1984.69	169933	2886.58	42472.8	721.468	127460	2165.11
	Medical Consultation	121659	2066.56		364178		219604		85450.2		0		669232		11368	790891	13434.5	60819.4	1033.11	730072	12401.4
	Counseling	37945.8	644.569	46468	113588	10058.7	68495.2	382.568	26652.2	0	0	56909.3	208736	966.695	3545.71	303591	5156.97	75879.1	1288.93	227712	3868.05
	Dispensing medications	11383.7	193.371	23234	56794.2	5029.37	34247.6	191.284	13326.1	0	0	28454.7	104368	483.347	1772.85	144206	2449.57	34145.6	580.017	110061	1869.56
	Enrolling new patients	1408.65	23.9281													1408.65	23.9281	704.208	11.9621	704.439	11.966
	Adding visit	1408.65	23.9281	1725.02	4216.71	373.407	2542.72	14.2019	989.402	0	0	2112.63	7748.83	35.8863	131.626	11270.1	191.441	2816.83	47.8484	8453.27	143.592
	Total	195045	3313.15	97437.2	602358	21091.8	363229	802.194	141336	0	0	119331	1.10692e+06	2027.03	18802.8	1.4213e+06	24143	216838	3683.33	1.20446e+06	20459.7
	Provder time cost: Intermediate calcuations
		Miagao
		First visit		Follow-up (step1 - step 4 patients by controlled an unconctrolled HTN adds up to 100% of patients)												Total annual provider cost
				Step 1 patients		Step 2 patients		Step 3 patients		Step 4 patients		Total cost of Follow-up (PHP)	USD	Total cost of Follow-up (USD)	USD	All patients		Controlled		Uncontrolled
		PHP	USD	Controlled	Uncotrolled	Controlled	Uncotrolled	Controlled	Uncotrolled	Controlled	Uncotrolled	Controlled	Uncotrolled	Controlled	Uncotrolled	PHP	USD	PHP	USD	PHP	USD
	BP measurement	46836.9	795.599	64441.3	157523	9127.95	62157	351.431	24483	0	0	73920.7	244163	1255.66	4147.5	364921	6198.76	98560.9	1674.21	266360	4524.54
	Medical Consultation	366053	6217.99		1.23112e+06		485788		191347		0		1.90826e+06		32414.7	2.27431e+06	38632.7	192576	3271.2	2.08173e+06	35361.5
	Counseling	73372.5	1246.35	100951	246769	14299.4	97372.3	550.535	38353.9	0	0	115801	382495	1967.06	6497.28	571668	9710.68	154401	2622.74	417267	7087.94
	Dispensing medications	12988.7	220.634	29784.6	72806.8	4218.91	28728.8	162.43	11316	0	0	34165.9	112852	580.362	1916.96	160006	2717.96	40999.1	696.435	119007	2021.52
	Enrolling new patients	6477	110.022													6477	110.022	3407.46	57.8811	3069.54	52.141
	Adding visit	6477	110.022	8911.49	21783.6	1262.29	8595.6	48.5988	3385.72	0	0	10222.4	33765	173.643	573.551	50464.3	857.217	13629.8	231.524	36834.5	625.692
	Total	512205	8700.62	204088	1.73e+06	28908.6	682641	1113	268885	0	0	234110	2.68153e+06	3976.72	45550	3.42785e+06	58227.4	503574	8554	2.92427e+06	49673.4
	Provder time cost: Intermediate calcuations
		Oton
		First visit		Follow-up (step1 - step 4 patients by controlled an unconctrolled HTN adds up to 100% of patients)												Total annual provider cost
				Step 1 patients		Step 2 patients		Step 3 patients		Step 4 patients		Total cost of Follow-up (PHP)	USD	Total cost of Follow-up (USD)	USD	All patients		Controlled		Uncontrolled
		PHP	USD	Controlled	Uncotrolled	Controlled	Uncotrolled	Controlled	Uncotrolled	Controlled	Uncotrolled	Controlled	Uncotrolled	Controlled	Uncotrolled	PHP	USD	PHP	USD	PHP	USD
	BP measurement	39424	669.679	35533.7	86860.1	7996.94	54455.4	105.089	7321.21	0	0	43635.7	148637	741.222	2524.83	231696	3935.73	64073.3	1088.39	167623	2847.34
	Medical Consultation	404801	6876.18		1.25317e+06		785653		105626		0		2.14445e+06		36426.9	2.54925e+06	43303.1	209851	3564.65	2.3394e+06	39738.4
	Counseling	78848	1339.36	71067.4	173720	15993.9	108911	210.178	14642.4	0	0	87271.4	297273	1482.44	5049.66	463393	7871.46	128147	2176.77	335246	5694.69
	Dispensing medications	37294	633.498	35533.7	86860.1	7996.94	54455.4	105.089	7321.21	0	0	43635.7	148637	741.222	2524.83	229566	3899.55	62969.1	1069.63	166597	2829.92
	Enrolling new patients	11480.3	195.011													11480.3	195.011	5951.45	101.095	5528.86	93.9164
	Adding visit	4823.05	81.9271	6108.16	14931.1	1374.66	9360.76	18.0646	1258.5	0	0	7500.88	25550.3	127.414	434.013	37874.3	643.354	10001.2	169.886	27873.1	473.468
	Total	576670	9795.66	148243	1.61554e+06	33362.4	1.01284e+06	438.421	136170	0	0	182044	2.76455e+06	3092.3	46960.2	3.52326e+06	59848.2	480993	8170.42	3.04227e+06	51677.8
	Provder time cost: Intermediate calcuations
		San Joaquin
		First visit		Follow-up (step1 - step 4 patients by controlled an unconctrolled HTN adds up to 100% of patients)												Total annual provider cost
				Step 1 patients		Step 2 patients		Step 3 patients		Step 4 patients		Total cost of Follow-up (PHP)	USD	Total cost of Follow-up (USD)	USD	All patients		Controlled		Uncontrolled
		PHP	USD	Controlled	Uncotrolled	Controlled	Uncotrolled	Controlled	Uncotrolled	Controlled	Uncotrolled	Controlled	Uncotrolled	Controlled	Uncotrolled	PHP	USD	PHP	USD	PHP	USD
	BP measurement	46700.9	793.289	5246.69	12825.3	1668.03	11358.5	27.7447	1932.88	0	0	6942.46	26116.6	117.929	443.631	79760	1354.85	29993.7	509.49	49766.3	845.359
	Medical Consultation	631217	10722.2		1.72672e+06		1.52924e+06		260231		0		3.51618e+06		59727.9	4.1474e+06	70450.2	311564	5292.41	3.83584e+06	65157.8
	Counseling	161685	2746.47	10493.4	25650.5	3336.05	22716.9	55.4893	3865.76	0	0	13884.9	52233.2	235.857	887.263	227803	3869.59	93691.3	1591.49	134111	2278.1
	Dispensing medications	44825.6	761.433	5246.69	12825.3	1668.03	11358.5	27.7447	1932.88	0	0	6942.46	26116.6	117.929	443.631	77884.6	1322.99	29068	493.767	48816.6	829.227
	Enrolling new patients	3613.49	61.3808													3613.49	61.3808	1783.59	30.2971	1829.9	31.0837
	Adding visit	3078.33	52.2903	3444.9	8420.87	1095.2	7457.8	18.2167	1269.1	0	0	4558.32	17147.8	77.4303	291.282	24784.4	421.002	6077.76	103.24	18706.7	317.762
	Total	891120	15137.1	24431.7	1.78644e+06	7767.3	1.58213e+06	129.195	269232	0	0	32328.2	3.6378e+06	549.145	61793.8	4.56125e+06	77480	472179	8020.7	4.08907e+06	69459.3
	Provder time cost: Intermediate calcuations
		Tigbauan
		First visit		Follow-up (step1 - step 4 patients by controlled an unconctrolled HTN adds up to 100% of patients)												Total annual provider cost
				Step 1 patients		Step 2 patients		Step 3 patients		Step 4 patients		Total cost of Follow-up (PHP)	USD	Total cost of Follow-up (USD)	USD	All patients		Controlled		Uncontrolled
		PHP	USD	Controlled	Uncotrolled	Controlled	Uncotrolled	Controlled	Uncotrolled	Controlled	Uncotrolled	Controlled	Uncotrolled	Controlled	Uncotrolled	PHP	USD	PHP	USD	PHP	USD
	BP measurement	38074.5	646.755	30324.5	74126.6	17651	120195	662.561	46158.4	0	0	48638	240480	826.194	4084.93	327192	5557.88	64850.7	1101.59	262341	4456.28
	Medical Consultation	459249	7801.07		894104		1.44977e+06		556757		0		2.90063e+06		49271.8	3.35988e+06	57072.9	195555	3321.81	3.16433e+06	53751.1
	Counseling	76148.9	1293.51	60649	148253	35301.9	240389	1325.12	92316.9	0	0	97276.1	480959	1652.39	8169.85	654384	11115.8	129701	2203.18	524683	8912.57
	Dispensing medications	43981.5	747.095	58381.9	142711	33982.3	231403	1275.59	88866.1	0	0	93639.8	462981	1590.62	7864.46	600602	10202.2	112368	1908.75	488234	8293.43
	Enrolling new patients	3242.08	55.0718													3242.08	55.0718	1380.52	23.4504	1861.55	31.6214
	Adding visit	3242.08	55.0718	2582.16	6311.95	1503	10234.7	56.4177	3930.44	0	0	4141.57	20477.1	70.3512	347.835	27860.7	473.258	5522.1	93.8016	22338.6	379.457
	Total	623938	10598.6	151938	1.26551e+06	88438.2	2.05199e+06	3319.69	788029	0	0	243696	4.10553e+06	4139.55	69738.9	4.97316e+06	84477	509378	8652.58	4.46378e+06	75824.4
	Provder time cost: Intermediate calcuations
		Tubungan
		First visit		Follow-up (step1 - step 4 patients by controlled an unconctrolled HTN adds up to 100% of patients)												Total annual provider cost
				Step 1 patients		Step 2 patients		Step 3 patients		Step 4 patients		Total cost of Follow-up (PHP)	USD	Total cost of Follow-up (USD)	USD	All patients		Controlled		Uncontrolled
		PHP	USD	Controlled	Uncotrolled	Controlled	Uncotrolled	Controlled	Uncotrolled	Controlled	Uncotrolled	Controlled	Uncotrolled	Controlled	Uncotrolled	PHP	USD	PHP	USD	PHP	USD
	BP measurement	12311.6	209.132	18631.5	45543.6	11560.6	78722.3	316.458	22046.6	0	0	30508.6	146313	518.236	2485.35	189133	3212.72	35843	608.85	153290	2603.87
	Medical Consultation	139630	2371.83		270945		468329		131158		0		870431		14785.6	1.01006e+06	17157.5	60499.7	1027.68	949561	16129.8
	Counseling	38014.1	645.729	30176.3	73764.3	18724.1	127502	1325.12	35707.6	0	0	50225.5	236974	853.16	4025.38	325213	5524.26	66696.5	1132.95	258517	4391.32
	Dispensing medications	10963.9	186.239	14505.6	35458.1	9000.55	61289.5	246.38	17164.4	0	0	23752.5	113912	403.474	1934.98	148628	2524.69	28503	484.169	120125	2040.52
	Enrolling new patients	1303.21	22.1371													1303.21	22.1371	564.664	9.59171	738.548	12.5454
	Adding visit	1303.21	22.1371	1034.52	2528.82	641.905	4371.07	56.4177	1224.14	0	0	1732.84	8124.02	29.435	137.999	11160.1	189.571	2297.5	39.0267	8862.57	150.545
	Total	203526	3457.21	151938	1.26551e+06	39927.1	740213	1944.38	207301	0	0	106219	1.37575e+06	1804.3	23369.3	1.6855e+06	28630.9	194404	3302.27	1.49109e+06	25328.6
	Task sharing (Intermediate Calculations) for fisrt visit
	First-visit: Activity-based provider time with task sharing	Provider	Guimbal			Igbaras			Miagao			Oton			San Joaquin			Tigbauan			Tubungan
			% task share	Minute/case	Provider cost/patient/visit (PHP)	% task share	Minute/case	Provider cost/patient/visit (PHP)	% task share	Minute/case	Provider cost/patient/visit (PHP)	% task share	Minute/case	Provider cost/patient/visit (PHP)	% task share	Minute/case	Provider cost/patient/visit (PHP)	% task share	Minute/case	Provider cost/patient/visit (PHP)	% task share	Provider cost/patient/visit (PHP)	Provider cost/patient/minute (PHP)
	BP measurement	Doctor	0	0	0	0	0	0	0	0	0	0	0	0	0	0	0	0	0	0	0	0	0
		Nurses	0.45	2.25	9.38275	0.45	2.25	9.80463	0.45	2.25	11.4718	0.3	1.5	6.4643	0.3	1.5	6.34615	0.25	1.25	5.33798	0.25	1.25	5.21674
		Midwife	0.45	2.25	5.7994	0.45	2.25	7.7524	0.45	2.25	5.64844	0.3	1.5	5.09615	0.3	1.5	3.07692	0.25	1.25	3.79287	0.25	1.25	3.26867
		BHW	0.1	0.5	0.0544872	0.1	0.5	0.0694391	0.1	0.5	0.0424679	0.4	2	0.660256	0.4	2	0.394231	0.5	2.5	0.354567	0.5	2.5	0.416667
		Pharmacist	0	0	0	0	0	0	0	0	0	0	0	0	0	0	0	0	0	0	0	0	0
		Encoder	0	0	0	0	0	0	0	0	0	0	0	0	0	0	0	0	0	0	0	0	0
		Totals	1	5	15.2366	1	5	17.6265	1	5	17.1627	1	5	12.2207	1	5	9.81731	1	5	9.48542	1	5	8.90208
	Medical Consultation (Hx & PE)	Doctor	1	15	102.192	1	15	100.962	1	15	134.135	1	15	125.481	1	15	132.692	1	15	114.412	1	15	100.962
		Nurses	0	0	0	0	0	0	0	0	0	0	0	0	0	0	0	0	0	0	0	0	0
		Midwife	0	0	0	0	0	0	0	0	0	0	0	0	0	0	0	0	0	0	0	0	0
		BHW	0	0	0	0	0	0	0	0	0	0	0	0	0	0	0	0	0	0	0	0	0
		Pharmacist	0	0	0	0	0	0	0	0	0	0	0	0	0	0	0	0	0	0	0	0	0
		Encoder	0	0	0	0	0	0	0	0	0	0	0	0	0	0	0	0	0	0	0	0	0
		Totals	1	15	102.192	1	15	100.962	1	15	134.135	1	15	125.481	1	15	132.692	1	15	114.412	1	15	100.962
	Counseling	Doctor	0	0	0	0	0	0	0	0	0	0	0	0	0.2	2	17.6923	0	0	0	0	0	0
		Nurses	0.4	4	16.6804	0.4	4	17.4304	0.35	3.5	17.845	0.3	3	12.9286	0.25	2.5	10.5769	0.25	2.5	10.676	0.4	4	16.6936
		Midwife	0.4	4	10.31	0.4	4	13.7821	0.35	3.5	8.78646	0.3	3	10.1923	0.25	2.5	5.12821	0.25	2.5	7.58574	0.4	4	10.4597
		BHW	0.2	2	0.217949	0.2	2	0.277756	0.3	3	0.254808	0.4	4	1.32051	0.3	3	0.591346	0.5	5	0.709135	0.2	2	0.333333
		Pharmacist	0	0	0	0	0	0	0	0	0	0	0	0	0	0	0	0	0	0	0	0	0
		Encoder	0	0	0	0	0	0	0	0	0	0	0	0	0	0	0	0	0	0	0	0	0
		Totals	1	10	27.2084	1	10	31.4903	1	10	26.8862	1	10	24.4414	1	10	33.9888	1	10	18.9708	1	10	27.4867
	Dispensing medications	Doctor	0	0	0	0	0	0	0	0	0	0	0	0	0	0	0	0	0	0	0	0	0
		Nurses	0.4	1.2	5.00413	0.4	1.2	5.22913	0.05	0.15	0.764784	0.5	1.5	6.4643	0.5	1.5	6.34615	0.5	1.5	6.40558	0	0	0
		Midwife	0.4	1.2	3.09301	0.4	1.2	4.13462	0.05	0.15	0.376563	0.5	1.5	5.09615	0.5	1.5	3.07692	0.5	1.5	4.55144	0	0	0
		BHW	0.2	0.6	0.0653846	0.2	0.6	0.0833269	0.1	0.3	0.0254808	0	0	0	0	0	0	0	0	0	0	0	0
		Pharmacist	0	0	0	0	0	0	0.8	2.4	3.59269	0	0	0	0	0	0	0	0	0	1	3	7.92762
		Encoder	0	0	0	0	0	0	0	0	0	0	0	0	0	0	0	0	0	0	0	0	0
		Totals	1	3	8.16253	1	3	9.44708	1	3	4.75952	1	3	11.5605	1	3	9.42308	1	3	10.957	1	3	7.92762
	Enrolling new patients	Doctor	0	0	0	0	0	0	0	0	0	0	0	0	0	0	0	0	0	0	0	0	0
		Nurses	0.05	0.05	0.208505	0.05	0.05	0.217881	0.25	0.25	1.27464	0.45	0.45	1.93929	0	0	0	0	0	0	0	0	0
		Midwife	0.05	0.05	0.128875	0.05	0.05	0.172276	0.25	0.25	0.627604	0.45	0.45	1.52885	0	0	0	0	0	0	0	0	0
		BHW	0	0	0	0	0	0	0	0	0	0	0	0	0	0	0	0	0	0	0	0	0
		Pharmacist	0	0	0	0	0	0	0	0	0	0	0	0	0	0	0	0	0	0	0	0	0
		Encoder	0.9	0.9	0.778846	0.9	0.9	0.778846	0.5	0.5	0.471154	0.1	0.1	0.0905449	1	1	0.759615	1	1	0.807692	1	1	0.942308
		Totals	1	1	1.11623	1	1	1.169	1	1	2.3734	1	1	3.55868	1	1	0.759615	1	1	0.807692	1	1	0.942308
	Adding visit	Doctor	0	0	0	0	0	0	0	0	0	0	0	0	0	0	0	0	0	0	0	0	0
		Nurses	0.05	0.05	0.208505	0.05	0.05	0.217881	0.25	0.25	1.27464	0.1	0.1	0.430954	0	0	0	0	0	0	0	0	0
		Midwife	0.05	0.05	0.128875	0.05	0.05	0.172276	0.25	0.25	0.627604	0.1	0.1	0.339744	0	0	0	0	0	0	0	0	0
		BHW	0	0	0	0	0	0	0	0	0	0	0	0	0.2	0.2	0.0394231	0	0	0	0	0	0
		Pharmacist	0	0	0	0	0	0	0	0	0	0	0	0	0	0	0	0	0	0	0	0	0
		Encoder	0.9	0.9	0.778846	0.9	0.9	0.778846	0.5	0.5	0.471154	0.8	0.8	0.724359	0.8	0.8	0.607692	1	1	0.807692	1	1	0.942308
		Total	1	1	1.11623	1	1	1.169	1	1	2.3734	1	1	1.49506	1	1	0.647115	1	1	0.807692	1	1	0.942308
	Totals: All First-visit Activities			35	155.032		35	161.863		35	187.69		35	178.757		35	187.328		35	155.44		35	147.163
	Task sharing (Intermediate Calculations) for follow-up visit
	Follow-up visit: Activity-based provider time with task sharing	Provider	Guimbal			Igbaras			Miagao			Oton			San Joaquin			Tigbauan			Tubungan
			% task share	Minute/case	Provider cost/case/visit (PHP)	% task share	Minute/case	Provider cost/case/visit (PHP)	% task share	Minute/case	Provider cost/case/visit (PHP)	% task share	Minute/case	Provider cost/case/visit (PHP)	% task share	Minute/case	Provider cost/case/visit (PHP)	% task share	Minute/case	Provider cost/case/visit (PHP)	% task share	Minute/case	Provider cost/case/visit (PHP)
	BP measurement	Doctor	0	0	0	0	0	0	0	0	0	0	0	0	0	0	0	0	0	0	0	0	0
		Nurses	0.5	2.5	10.4253	0.45	2.25	9.80463	0.45	2.25	11.4718	0.2	1	4.30954	0	0	0	0.25	1.25	5.33798	0.5	2.5	10.4335
		Midwife	0.5	2.5	6.44377	0.45	2.25	7.7524	0.45	2.25	5.64844	0.2	1	3.39744	0	0	0	0.25	1.25	3.79287	0.5	2.5	6.53734
		BHW	0	0	0	0.1	0.5	0.0694391	0.1	0.5	0.0424679	0.6	3	0.990385	1	5	0.985577	0.5	2.5	0.354567	0	0	0
		Pharmacist	0	0	0	0	0	0	0	0	0	0	0	0	0	0	0	0	0	0	0	0	0
		Encoder	0	0	0	0	0	0	0	0	0	0	0	0	0	0	0	0	0	0	0	0	0
		Totals	1	5	16.869	1	5	17.6265	1	5	17.1627	1	5	8.69736	1	5	0.985577	1	5	9.48542	1	5	16.9708
	Medical Consultation (Hx & PE)	Doctor	1	15	102.192	1	15	100.962	1	15	134.135	1	15	125.481	1	15	132.692	1	15	114.412	1	15	100.962
		Nurses	0	0	0	0	0	0	0	0	0	0	0	0	0	0	0	0	0	0	0	0	0
		Midwife	0	0	0	0	0	0	0	0	0	0	0	0	0	0	0	0	0	0	0	0	0
		BHW	0	0	0	0	0	0	0	0	0	0	0	0	0	0	0	0	0	0	0	0	0
		Pharmacist	0	0	0	0	0	0	0	0	0	0	0	0	0	0	0	0	0	0	0	0	0
		Encoder	0	0	0	0	0	0	0	0	0	0	0	0	0	0	0	0	0	0	0	0	0
		Totals	0	15	102.192	0	15	100.962	0	15	134.135	0	15	125.481	0	15	132.692	0	15	114.412	0	15	100.962
	Counseling	Doctor	0	0	0	0	0	0	0	0	0	0	0	0	0	0	0	0	0	0	0	0	0
		Nurses	0.5	5	20.8505	0.4	4	17.4304	0.35	3.5	17.845	0.2	2	8.61907	0	0	0	0.25	2.5	10.676	0.4	4	16.6936
		Midwife	0.5	5	12.8875	0.4	4	13.7821	0.35	3.5	8.78646	0.2	2	6.79487	0	0	0	0.25	2.5	7.58574	0.4	4	10.4597
		BHW	0	0	0	0.2	2	0.277756	0.3	3	0.254808	0.6	6	1.98077	1	10	1.97115	0.5	5	0.709135	0.2	2	0.333333
		Pharmacist	0	0	0	0	0	0	0	0	0	0	0	0	0	0	0	0	0	0	0	0	0
		Encoder	0	0	0	0	0	0	0	0	0	0	0	0	0	0	0	0	0	0	0	0	0
		Totals	1	10	33.7381	1	10	31.4903	1	10	26.8862	1	10	17.3947	1	10	1.97115	1	10	18.9708	1	10	27.4867
	Medication Refills	Doctor	0	0	0	0	0	0	0	0	0	0	0	0	0	0	0	0	0	0	0	0	0
		Nurses	0.15	0.75	3.12758	0.4	2	8.71522	0.05	0.25	1.27464	0.2	1	4.30954	0	0	0	0.5	2.5	10.676	0	0	0
		Midwife	0.15	0.75	1.93313	0.4	2	6.89103	0.05	0.25	0.627604	0.2	1	3.39744	0	0	0	0.5	2.5	7.58574	0	0	0
		BHW	0	0	0	0.2	1	0.138878	0.1	0.5	0.0424679	0.6	3	0.990385	1	5	0.985577	0	0	0	0	0	0
		Pharmacist	0.7	3.5	7.16249	0	0	0	0.8	4	5.98782	0	0	0	0	0	0	0	0	0	1	5	13.2127
		Encoder	0	0	0	0	0	0	0	0	0	0	0	0	0	0	0	0	0	0	0	0	0
		Totals	1	5	12.2232	1	5	15.7451	1	5	7.93253	1	5	8.69736	1	5	0.985577	1	5	18.2617	1	5	13.2127
	Adding visit	Doctor	0	0	0	0	0	0	0	0	0	0	0	0	0	0	0	0	0	0	0	0	0
		Nurses	0	0	0	0.05	0.05	0.217881	0.25	0.25	1.27464	0.1	0.1	0.430954	0	0	0	0	0	0	0	0	0
		Midwife	0	0	0	0.05	0.05	0.172276	0.25	0.25	0.627604	0.1	0.1	0.339744	0	0	0	0	0	0	0	0	0
		BHW	0	0	0	0	0	0	0	0	0	0	0	0	0.2	0.2	0.0394231	0	0	0	0	0	0
		Pharmacist	0	0	0	0	0	0	0	0	0	0	0	0	0	0	0	0	0	0	0	0	0
		Encoder	1	1	0.865385	0.9	0.9	0.778846	0.5	0.5	0.471154	0.8	0.8	0.724359	0.8	0.8	0.607692	1	1	0.807692	1	1	0.942308
		Totals	1	1	0.865385	1	1	1.169	1	1	2.3734	1	1	1.49506	1	1	0.647115	1	1	0.807692	1	1	0.942308
	Total (provider time and costs): All Activities per follow-up visit			36	165.888	4	36	166.992	4	36	188.489	4	36	161.765	4	36	137.282	4	36	161.937	4	36	159.574
[truncated: 3 more columns]

## Sheet: Scenario1
	Data and Input blocks				Output tables				Intermediate calculations					Regions
											District and Province level data and calculations
1	Exchange rate (PHP/USD)	58.87
																	Calculation based on RHUs
	Population for costing
2	Data: Select Population	Guimbal		Igbaras		Miagao		Oton		San Joaquin		Tigbauan		Tubungan			District Level (7RHUs)	Provincial level (for scale-up)
		Persons	Select: 0 or 1	Persons	Select: 0 or 1	Persons	Select: 0 or 1	Persons	Select: 0 or 1	Persons	Select: 0 or 1	Persons	Select: 0 or 1	Persons	Select: 0 or 1		Persons	Persons
	Estimated number of age 20+ adults	21713.6	0	19962.1	0	42231.3	0	61075.6	0	32622.5	0	40451.9	0	14273	0		232330	1.27218e+06		Data: Province population
	Cumulative number of enrolments	3041	0	1234	0	2766	0	3256	0	5040	0	4027	0	1401	0
	cumulative number of active patients	3006	1	1205	1	2729	1	3226	1	4757	1	4014	1	1383	1		20320	111267
	User defined nuber	2694	0	610	0	2279	0	2483	0	3574	0	2086	0	711	0
	Hypertension prevalence among the select population	1		1		1		1		1		1		1			0.0874618	0.0874618
	Patients on protocol	1		1		1		1		1		1		1
	Population used in cost estimate ( # of patients treated)	3006	1	1205	1	2729	1	3226	1	4757	1	4014	1	1383	1
	RHU patient population weight	0.147933		0.0593012		0.134301		0.15876		0.234104		0.197539		0.068061
	Patient distribution																																					Calculation based on RHUs
3	Data: Assign % of patient and annual # of visits in each treatment steps and by hypertension control stutus	Guimbal					Igbaras					Miagao					Oton					San Joaquin					Tigbauan					Tubungan						District Level (7RHUs)
		% of patient	Controlled	# of visits (first + fol.up)	Uncontrolled	# of visits (first + fol.up)	% of patient	Controlled	# of visits (first + fol.up)	Uncontrolled	# of visits (first + fol.up)	% of patient	Controlled	# of visits (first + fol.up)	Uncontrolled	# of visits (first + fol.up)	% of patient	Controlled	# of visits (first + fol.up)	Uncontrolled	# of visits (first + fol.up)	% of patient	Controlled	# of visits (first + fol.up)	Uncontrolled	# of visits (first + fol.up)	% of patient	Controlled	# of visits (first+fl.up)	Uncontrolled	# of visits (first + fol.up)	% of patient	Controlled	# of visits (first+fl.up)	Uncontrolled	# of visits (first + fol.up)		Controlled (%, weighted avg.)	Uncontrolled (%, weighted avg.)
	Treatment protocol Step 1	0.51	0.306	4	0.204	12	0.680328	0.408197	4	0.272131	12	0.76437	0.458622	4	0.305748	12	0.703584	0.422151	4	0.281434	12	0.621712	0.373027	4	0.248685	12	0.442474	0.265484	4	0.176989	12	0.441011	0.264607	4	0.176404	12		0.481066	0.518934
	Treatment protocol Step 2	0.46	0.161	4	0.299	12	0.252459	0.0883607	4	0.164098	12	0.185608	0.0649627	4	0.120645	12	0.271446	0.095006	4	0.17644	12	0.338836	0.118593	4	0.220243	12	0.441515	0.15453	4	0.286985	12	0.469101	0.164185	4	0.304916	12
	Treatment protocol Step 3	0.03	0.0015	4	0.0285	12	0.0672131	0.00336066	4	0.0638525	12	0.0500219	0.0025011	4	0.0475208	12	0.0249698	0.00124849	4	0.0237213	12	0.0394516	0.00197258	4	0.037479	12	0.116012	0.00580058	4	0.110211	12	0.0898876	0.00449438	4	0.0853933	12
	Treatment protocol Step 4	0	0	0	0	0	0	0	0	0	0	0	0	0	0	0	0	0	0	0	0	0	0	0	0	0	0	0	0	0	0	0	0	0	0	0
	Totals	1	0.4685		0.5315		1	0.499918		0.500082		1	0.526086		0.473914		1	0.518405		0.481595		1	0.493593		0.506407		1	0.425815		0.574185		1	0.433287		0.566713
	Medicine price														Annual medicine cost
4	Data: Medicine price per tablet (PHP)	Guimbal	Igbaras	Miagao	Oton	San Joaquin	Tigbauan	Tubungan								Total annual medicine cost (weighted by patient distribution by tretment steps and scaled by supply-chain mark-up)			Total annual medicine cost (Weighted by patient distibution by treatment steps)															Calculation based on RHUs			Calculation based on RHUs			Bar Graph data (USD)
	Amlodipine 5 mg	0.194	0.194	0.194	0.194	0.194	0.194	0.194											Guimbal		Igbaras		Miagao		Oton		San Joaquin		Tigbauan		Tubungan			District Level (7RHUs)			Province Level			Guimbal	3.05082	Amlodipine 5mg
	Losartan 50 mg	0.562	0.562	0.562	0.562	0.562	0.562	0.562											PHP	USD	PHP	USD	PHP	USD	PHP	USD	PHP	USD	PHP	USD	PHP	USD		PHP	USD		PHP	USD		Igbaras	2.63175	Losartan 50mg	Distribution of medicine cost
----->	Amlodipine 10 mg	0.388	0.388	0.388	0.388	0.388	0.388	0.388								Amlodipine 5 mg			206469	3507.21	79591	1351.98	183574	3118.3	222729	3783.41	323554	5496.08	251257	4268	89127.5	1513.97		1.3563e+06	23038.9		7.42675e+06	126155		Miagao	2.25833			Guimbal	Igbaras	Miagao	Oton	San Joaquin	Tigbauan
----->	Losartan 100 mg	1.124	1.124	1.124	1.124	1.124	1.124	1.124								Losartan 50 mg			283646	4818.17	62403.2	1060.02	103903	1764.96	179629	3051.28	330637	5616.4	363540	6175.3	133082	2260.6		1.45684e+06	24746.7		7.97726e+06	135506		Oton	2.35271		Amlodipine 5 mg	0.382433	0.426323	0.505973	0.498483	0.426986	0.288208
	Hydrchlorotiazide 25 mg															Amlodipine 10 mg			12771.3	216.941	11470.1	194.837	19332.5	328.394	11407.9	193.78	26578	451.469	65948.2	1120.23	17605.4	299.056		165113	2804.71		904117	15357.8		San Joaquin	2.70587		Losartan 50 mg	0.525383	0.334258	0.286381	0.402022	0.436333	0.417003
------>	Assumed: Amlodopine 10 mg & Losartan 100 mg prices == 2 x amolodipine 5 mg price & Losartan 100 mg price = 2 x losartan 50 mg price, respectively..															Losartan 100 mg			36997.2	628.457	33227.7	564.425	56004.5	951.326	33047.5	561.364	76994	1307.86	191046	3245.22	51001.3	866.338		478318	8124.99		2.61914e+06	44490.3		Tigbauan	3.68927		Amlodipine 10 mg	0.0236557	0.0614384	0.0532849	0.0255316	0.0350743	0.0756468
																Hydrchlorotiazide 25 mg			0	0	0	0	0	0	0	0	0	0	0	0	0	0		0	0		0	0		Tubungan	3.57192		Losartan 100 mg	0.0685282	0.177981	0.154361	0.0739626	0.101607	0.219142
	Treatment protocol															Total annual medication cost			539883	9170.77	186692	3171.26	362814	6162.98	446814	7589.84	757764	12871.8	871791	14808.7	290816	4939.97		3.45657e+06	58715.4		1.89273e+07	321510		District level	2.88954			1	1	1	1	1	1
5	Treatment Steps and medication costs	Madicine taken/day	Days per patient	Annual tablets per paient												Medicine cost per patient per year			179.602	3.05082	154.931	2.63175	132.948	2.25833	138.504	2.35271	159.294	2.70587	217.188	3.68927	210.279	3.57192		170.107	2.88954		170.107	2.88954
	Step 1
	Amlodipine 5mg	1	365	365
	Step 2																															Calculation based on RHUs
	Amolodipine 5mg	1	365	365																	Projected number of medicines (tablet) per year
	Losartan 50mg	1	365	365																		Medicine name and dose		Projected number of tablets per year								District Level (7RHUs)	Provincial level (for scale-up)
	Step 3																							Guimbal	Igbaras	Miagao	Oton	San Joaquin	Tigbauan	Tubungan		# tablets	# tablets
	Amlodipine 10mg	1	365	365																		Amlodipine 5 mg		1.06427e+06	410263	946259	1.14809e+06	1.6678e+06	1.29514e+06	459420		6.99125e+06	3.82822e+07
	Losartan 100mg	1	365	365																		Losartan 50 mg		504707	111038	184881	319625	588323	646868	236800		2.59224e+06	1.41944e+07
	Step 4																					Amlodipine 10 mg		32915.7	29562	49826.1	29401.7	68500	169970	45374.8		425550	2.3302e+06
	Amlodipine 10mg	0	0	0																		Losartan 100 mg		32915.7	29562	49826.1	29401.7	68500	169970	45374.8		425550	2.3302e+06
	Lposartan 100mg	0	0	0																		Hydrchlorotiazide 25 mg		0	0	0	0	0	0	0		0	0
	Hydrchlorotiazide 25mg	0	0	0
6	Add stock + supply chain mark up	0
	Annual Salaries																															Provider cost per patient per visit (PHP)
7	Salaries per year	Guimbal	Igbaras	Miagao	Oton	San Joaquin	Tigbauan	Tubungan			Summary output: provider cost																								Guimbal	Igbaras	Miagao	Oton	San Joaquin	Tigbauan	Tubungan
	Doctor	850237	840000	1116000	1044000	1104000	951906	840000																								First-visit cost per patient (PHP)
	Nurses	520430	543830	636300	537830	528000	532944	520840					Total annual provider cost										Per patient annual provider cost									BP measurement			15.2366	17.6265	17.1627	12.2207	9.81731	9.48542	8.90208
	Midwife	321673	430000	313300	424000	256000	378680	326344					All patients		Controlled		Uncontrolled						All patients		Cost per HTN controlled pt.		Cost per HTN uncontrolled pt.					Medical Consultation			102.192	100.962	134.135	125.481	132.692	114.412	100.962
	BHW	13600	17332	10600	41200	24600	17700	20800					PHP	USD	PHP	USD	PHP	USD					PHP	USD	PHP	USD	PHP	USD				Counseling			27.2084	31.4903	26.8862	24.4414	33.9888	18.9708	27.4867
	Pharmacist	255394	186820	186820	186820	186820	186820	329789				Guimbal	3.65054e+06	62010.2	487443	8280	3.1631e+06	53730.2				Guimbal	1214.42	20.6288	346.119	5.87938	1979.8	33.63				Dispensing medications			8.16253	9.44708	4.75952	11.5605	9.42308	10.957	7.92762
	Encoder	108000	108000	117600	113000	94800	100800	117600				Igbaras	1.4213e+06	24143	216838	3683.33	1.20446e+06	20459.7				Igbaras	1179.5	20.0357	359.956	6.11442	1998.78	33.9524				Enrolling new patients			1.11623	1.169	2.3734	3.55868	0.759615	0.807692	0.942308
												Miagao	3.42785e+06	58227.4	503574	8554	2.92427e+06	49673.4				Miagao	1256.08	21.3365	350.754	5.95812	2261.07	38.4079				Adding visit			1.11623	1.169	2.3734	1.49506	0.647115	0.807692	0.942308
												Oton	3.52326e+06	59848.2	480993	8170.42	3.04227e+06	51677.8				Oton	1092.15	18.5518	287.611	4.88552	1958.17	33.2627				Total: First-Visit cost per patient (PHP)			155.032	161.863	187.69	178.757	187.328	155.44	147.163
	Provider time per patient (minutes) by activity											San Joaquin	4.56125e+06	77480	472179	8020.7	4.08907e+06	69459.3				San Joaquin	958.849	16.2876	201.096	3.41594	1697.43	28.8335				Follow-up visit cost per visit per patient (PHP)
8	Provider time per patient (minutes)	Guimbal	Igbaras	Miagao	Oton	San Joaquin	Tigbauan	Tubungan				Tigbauan	4.97316e+06	84477	509378	8652.58	4.46378e+06	75824.4				Tigbauan	1238.95	21.0456	298.017	5.0623	1936.75	32.8988				BP measurement			16.869	17.6265	17.1627	8.69736	0.985577	9.48542	16.9708
	First-visit activities											Tubungan	1.6855e+06	28630.9	194404	3302.27	1.49109e+06	25328.6				Tubungan	1218.73	20.702	324.421	5.5108	1902.48	32.3166				Medical Consultation (for Uncontrolled HTN)			102.192	100.962	134.135	125.481	132.692	114.412	100.962
	BP measurement	5	5	5	5	5	5	5													Note: Cost per patient = total cost/number of patients;											Counselling			33.7381	31.4903	26.8862	17.3947	1.97115	18.9708	27.4867
	Medical Consultation (Hx & PE)	15	15	15	15	15	15	15													Cost per HTN controlled pateints = total provider cost for HTN controled patients/number of HTN controlled patients;											Meiction refill			12.2232	15.7451	7.93253	8.69736	0.985577	18.2617	13.2127
	Counseling	10	10	10	10	10	10	10													Cost per HTN uncontrolled pateints = total provider cost for HTN uncontroled patients/number of HTN uncontrolled patients											Adding visit			0.865385	1.169	2.3734	1.49506	0.647115	0.807692	0.942308
	Dispensing medications	3	3	3	3	3	3	3			Provider cost disaggregated by provider activities																					Total: Follow-up visit cost per visit per patient (PHP)			165.888	166.992	188.489	161.765	137.282	161.937	159.574
	Enrolling new patients	1	1	1	1	1	1	1
	Adding visit	1	1	1	1	1	1	1
	Follow-up visits activities													Total annual provider cost										Per patient annual provider cost
	BP measurement	5	5	5	5	5	5	5						All patients		Controlled		Uncontrolled						All patients		Controlled		Uncontrolled
	Medical Consultation (for Uncontrolled HTN)	15	15	15	15	15	15	15						PHP	USD	PHP	USD	PHP	USD					PHP	USD	PHP	USD	PHP	USD
	Counseling	10	10	10	10	10	10	10						Guimbal										Guimbal
	Medication refill	5	5	5	5	5	5	5				BP measurement		413538	7024.6	92728.5	1575.14	320810	5449.46			BP measurement		137.571	2.33686	65.8438	1.11846	200.796	3.41084
	Adding visit	1	1	1	1	1	1	1				Medical Consultation		2.10317e+06	35725.7	143918	2444.68	1.95925e+06	33281			Medical Consultation		699.657	11.8848	102.192	1.73589	1226.3	20.8307
	Note: For uncontrolled HTN patients 'medical consultation' time cost is added during the followu-ups visits (i.e. used item 2 of the first visit).											Counseling		817262	13882.5	180859	3072.18	636403	10810.3			Counseling		271.877	4.61826	128.423	2.18146	398.327	6.76622
												Dispensing medications		290996	4943.04	63137.6	1072.49	227859	3870.54			Dispensing medications		96.8052	1.64439	44.8321	0.761545	142.618	2.42259
	Task Sharing: First visit activities											Enrolling new patients		3355.38	56.9964	1571.99	26.7028	1783.38	30.2936			Enrolling new patients		1.11623	0.0189609	1.11623	0.0189609	1.11623	0.0189609		Annual Cost per patient: provider time
9	First-visit: Activity-based provider time with task sharing	Provider	Guimbal	Igbaras	Miagao	Oton	San Joaquin	Tigbauan	Tubungan			Adding visit		22220.3	377.448	5228.19	88.809	16992.2	288.639			Adding visit		7.392	0.125565	3.71238	0.0630607	10.6355	0.18066			Annual Cost per patient: Provider time		Guimbal		Igbaras		Miagao		Oton		San Joaquin		Tigbauan		Tubungan
			Assign % task share									Total		3.65054e+06	62010.2	487443	8280	3.1631e+06	53730.2			Total		1214.42	20.6288	346.119	5.87938	1979.8	33.63					PHP	USD	PHP	USD	PHP	USD	PHP	USD	PHP	USD	PHP	USD	PHP	USD
	BP measurement	Doctor	0	0	0	0	0	0	0																							First visit
		Nurses	0.5	0.45	0.45	0.3	0.3	0.25	0.25																							BP measurement		15.2366	0.258818	17.6265	0.299413	17.1627	0.291535	12.2207	0.207588	9.81731	0.166762	9.48542	0.161125	8.90208	0.151216
		Midwife	0.5	0.45	0.45	0.3	0.3	0.25	0.25					Total annual provider cost										Per patient annual provider cost								Medical Consultation		102.192	1.73589	100.962	1.71499	134.135	2.27849	125.481	2.13149	132.692	2.25399	114.412	1.94346	100.962	1.71499
		BHW	0	0.1	0.1	0.4	0.4	0.5	0.5					All patients		Controlled		Uncontrolled						All patients		Controlled		Uncontrolled				Counseling		27.2084	0.462178	31.4903	0.534912	26.8862	0.456705	24.4414	0.415176	33.9888	0.577353	18.9708	0.32225	27.4867	0.466904
		Pharmacist	0	0	0	0	0	0	0					PHP	USD	PHP	USD	PHP	USD					PHP	USD	PHP	USD	PHP	USD			Dispensing medications		8.16253	0.138653	9.44708	0.160474	4.75952	0.080848	11.5605	0.196373	9.42308	0.160066	10.957	0.186122	7.92762	0.134663
		Encoder	0	0	0	0	0	0	0			Igbaras		Igbaras										Igbaras								Enrolling new patients		1.11623	0.0189609	1.169	0.0198574	2.3734	0.0403159	3.55868	0.0604498	0.759615	0.0129033	0.807692	0.0137199	0.942308	0.0160066
		Totals	1	1	1	1	1	1	1			BP measurement		169933	2886.58	42472.8	721.468	127460	2165.11			BP measurement		141.023	2.3955	70.5059	1.19765	211.518	3.59296			Adding visit		1.11623	0.0189609	1.169	0.0198574	2.3734	0.0403159	1.49506	0.0253959	0.647115	0.0109923	0.807692	0.0137199	0.942308	0.0160066
	Medical Consultation (Hx & PE)	Doctor	1	1	1	1	1	1	1			Medical Consultation		790891	13434.5	60819.4	1033.11	730072	12401.4			Medical Consultation		656.341	11.149	100.962	1.71499	1211.94	20.5866			Total: First visit		155.032	2.63346	161.863	2.7495	187.69	3.18821	178.757	3.03647	187.328	3.18207	155.44	2.6404	147.163	2.49979
		Nurses	0	0	0	0	0	0	0			Counseling		303591	5156.97	75879.1	1288.93	227712	3868.05			Counseling		251.943	4.27964	125.961	2.13965	378.007	6.42105			Follow-up visits
		Midwife	0	0	0	0	0	0	0			Dispensing medications		144206	2449.57	34145.6	580.017	110061	1869.56			Dispensing medications		119.673	2.03284	56.6825	0.962841	182.703	3.10351			BP measurement		122.334	2.07804	123.397	2.09609	116.557	1.9799	59.6009	1.01242	6.94956	0.118049	72.0273	1.2235	127.853	2.17179
		BHW	0	0	0	0	0	0	0			Enrolling new patients		1408.65	23.9281	704.208	11.9621	704.439	11.966			Enrolling new patients		1.169	0.0198574	1.169	0.0198574	1.16939	0.0198639			Medical Consultation		597.465	10.1489	555.379	9.434	699.251	11.8779	664.74	11.2917	739.16	12.5558	722.629	12.275	629.379	10.691
		Pharmacist	0	0	0	0	0	0	0			Adding visit		11270.1	191.441	2816.83	47.8484	8453.27	143.592			Adding visit		9.35279	0.158872	4.67601	0.0794294	14.0326	0.238366			Counselling		244.669	4.15608	220.452	3.74473	182.593	3.10163	119.202	2.02483	13.8991	0.236098	144.055	2.447	207.664	3.5275
		Encoder	0	0	0	0	0	0	0			Total		1.4213e+06	24143	216838	3683.33	1.20446e+06	20459.7			Total		1179.5	20.0357	359.956	6.11442	1999.37	33.9624			MeDiction refill		88.6427	1.50574	110.226	1.87237	53.8723	0.915106	59.6009	1.01242	6.94956	0.118049	138.67	2.35553	99.5406	1.69085
		Totals	1	1	1	1	1	1	1																							Adding visit		6.27577	0.106604	8.18378	0.139014	16.1185	0.273798	10.2453	0.174032	4.56298	0.0775094	6.1332	0.104182	7.12716	0.121066
	Counseling	Doctor	0	0	0	0	0.2	0	0																							Total Follow-up visit		1059.39	17.9954	1017.64	17.2862	1068.39	18.1483	913.389	15.5153	771.521	13.1055	1083.51	18.4052	1071.56	18.2022
		Nurses	0.5	0.4	0.35	0.3	0.25	0.25	0.4					Total annual provider cost										Per patient annual provider cost								Total: All visits per year (First visit + follow-up)
		Midwife	0.5	0.4	0.35	0.3	0.25	0.25	0.4					All patients		Controlled		Uncontrolled						All patients		Controlled		Uncontrolled				BP measurement		137.571	2.33686	141.023	2.3955	133.72	2.27144	71.8216	1.22	16.7669	0.284812	81.5127	1.38462	136.755	2.32301
		BHW	0	0.2	0.3	0.4	0.3	0.5	0.2					PHP	USD	PHP	USD	PHP	USD					PHP	USD	PHP	USD	PHP	USD			Medical Consultation		699.657	11.8848	656.341	11.149	833.386	14.1564	790.221	13.4231	871.852	14.8098	837.041	14.2185	730.34	12.406
		Pharmacist	0	0	0	0	0	0	0			Miagao		Miagao										Miagao								Counseling		271.877	4.61826	251.943	4.27964	209.479	3.55833	143.643	2.44001	47.8879	0.813452	163.025	2.76925	235.151	3.99441
		Encoder	0	0	0	0	0	0	0			BP measurement		364921	6198.76	98560.9	1674.21	266360	4524.54			BP measurement		133.72	2.27144	68.6506	1.16614	205.952	3.49842			Dispensing medications		96.8052	1.64439	119.673	2.03284	58.6318	0.995954	71.1613	1.20879	16.3726	0.278115	149.627	2.54165	107.468	1.82552
		Totals	1	1	1	1	1	1	1			Medical Consultation		2.27431e+06	38632.7	192576	3271.2	2.08173e+06	35361.5			Medical Consultation		833.386	14.1564	134.135	2.27849	1609.62	27.3419			Enrolling new patients		1.11623	0.0189609	1.169	0.0198574	2.3734	0.0403159	3.55868	0.0604498	0.759615	0.0129033	0.807692	0.0137199	0.942308	0.0160066
	Dispensing medications	Doctor	0	0	0	0	0	0	0			Counseling		571668	9710.68	154401	2622.74	417267	7087.94			Counseling		209.479	3.55833	107.545	1.82682	322.635	5.48046			Adding visit		7.392	0.125565	9.35279	0.158872	18.4919	0.314114	11.7403	0.199428	5.21009	0.0885017	6.94089	0.117902	8.06947	0.137073
		Nurses	0.15	0.4	0.05	0.5	0.5	0.5	0			Dispensing medications		160006	2717.96	40999.1	696.435	119007	2021.52			Dispensing medications		58.6318	0.995954	28.5571	0.485088	92.0174	1.56306			Total: First visit + Follow-up visit		1214.42	20.6288	1179.5	20.0357	1256.08	21.3365	1092.15	18.5518	958.849	16.2876	1238.95	21.0456	1218.73	20.702
		Midwife	0.15	0.4	0.05	0.5	0.5	0.5	0			Enrolling new patients		6477	110.022	3407.46	57.8811	3069.54	52.141			Enrolling new patients		2.3734	0.0403159	2.3734	0.0403159	2.3734	0.0403159
		BHW	0	0.2	0.1	0	0	0	0			Adding visit		50464.3	857.217	13629.8	231.524	36834.5	625.692			Adding visit		18.4919	0.314114	9.49359	0.161264	28.4808	0.483791
		Pharmacist	0.7	0	0.8	0	0	0	1			Total		3.42785e+06	58227.4	503574	8554	2.92427e+06	49673.4			Total		1256.08	21.3365	350.754	5.95812	2261.07	38.4079		Total annual cost: provider time
		Encoder	0	0	0	0	0	0	0																							Total cost: Provider time		Guimbal		Igbaras		Miagao		Oton		San Joaquin		Tigbauan		Tubungan			District Level
		Totals	1	1	1	1	1	1	1																									PHP	USD	PHP	USD	PHP	USD	PHP	USD	PHP	USD	PHP	USD	PHP	USD		PHP
	Enrolling new patients	Doctor	0	0	0	0	0	0	0					Total annual provider cost										Per patient annual provider cost								First visit
		Nurses	0.3	0.05	0.25	0.45	0	0	0					All patients		Controlled		Uncontrolled						All patients		Controlled		Uncontrolled				BP measurement		45801.3	778.008	21239.9	360.793	46836.9	795.599	39424	669.679	46700.9	793.289	38074.5	646.755	12311.6	209.132		250389
		Midwife	0.3	0.05	0.25	0.45	0	0	0					PHP	USD	PHP	USD	PHP	USD					PHP	USD	PHP	USD	PHP	USD			Medical Consultation		307189	5218.09	121659	2066.56	366053	6217.99	404801	6876.18	631217	10722.2	459249	7801.07	139630	2371.83		2.4298e+06
		BHW	0	0	0	0	0	0	0			Oton		Oton										Oton								Counseling		81788.5	1389.31	37945.8	644.569	73372.5	1246.35	78848	1339.36	161685	2746.47	76148.9	1293.51	38014.1	645.729		547802
		Pharmacist	0	0	0	0	0	0	0			BP measurement		231696	3935.73	64073.3	1088.39	167623	2847.34			BP measurement		71.8216	1.22	38.3128	0.650803	107.892	1.83271			Dispensing medications		24536.6	416.792	11383.7	193.371	12988.7	220.634	37294	633.498	44825.6	761.433	43981.5	747.095	10963.9	186.239		185974
		Encoder	0.4	0.9	0.5	0.1	1	1	1			Medical Consultation		2.54925e+06	43303.1	209851	3564.65	2.3394e+06	39738.4			Medical Consultation		790.221	13.4231	125.481	2.13149	1505.77	25.5779			Enrolling new patients		3355.38	56.9964	1408.65	23.9281	6477	110.022	11480.3	195.011	3613.49	61.3808	3242.08	55.0718	1303.21	22.1371		30880.1
		Totals	1	1	1	1	1	1	1			Counseling		463393	7871.46	128147	2176.77	335246	5694.69			Counseling		143.643	2.44001	76.6256	1.30161	215.783	3.66542			Adding visit		3355.38	56.9964	1408.65	23.9281	6477	110.022	4823.05	81.9271	3078.33	52.2903	3242.08	55.0718	1303.21	22.1371		23687.7
	Adding visit	Doctor	0	0	0	0	0	0	0			Dispensing medications		229566	3899.55	62969.1	1069.63	166597	2829.92			Dispensing medications		71.1613	1.20879	37.6525	0.639588	107.231	1.82149			Total: First visit		466026	7916.19	195045	3313.15	512205	8700.62	576670	9795.66	891120	15137.1	623938	10598.6	203526	3457.21		3.46853e+06
		Nurses	0	0.05	0.25	0.1	0	0	0			Enrolling new patients		11480.3	195.011	5951.45	101.095	5528.86	93.9164			Enrolling new patients		3.55868	0.0604498	3.55868	0.0604498	3.55868	0.0604498			Follow-up visits
		Midwife	0	0.05	0.25	0.1	0	0	0			Adding visit		37874.3	643.354	10001.2	169.886	27873.1	473.468			Adding visit		11.7403	0.199428	5.98022	0.101584	17.9407	0.304751			BP measurement		367737	6246.59	148693	2525.79	318084	5403.16	192272	3266.05	33059	561.56	289118	4911.12	176821	3003.59		1.52578e+06
		BHW	0	0	0	0	0.2	0	0			Total		3.52326e+06	59848.2	480993	8170.42	3.04227e+06	51677.8			Total		1092.15	18.5518	287.611	4.88552	1958.17	33.2627			Medical Consultation		1.79598e+06	30507.6	669232	11368	1.90826e+06	32414.7	2.14445e+06	36426.9	3.51618e+06	59727.9	2.90063e+06	49271.8	870431	14785.6		1.38052e+07
		Pharmacist	0	0	0	0	0	0	0																							Counselling		735474	12493.2	265645	4512.4	498295	8464.34	384545	6532.1	66118.1	1123.12	578235	9822.24	287199	4878.53		2.81551e+06
		Encoder	1	0.9	0.5	0.8	0.8	1	1																							Meiction refill		266460	4526.24	132823	2256.2	147018	2497.32	192272	3266.05	33059	561.56	556621	9455.08	137665	2338.45		1.46592e+06
		Totals	1	1	1	1	1	1	1					Total annual provider cost										Per patient annual provider cost								Adding visit		18865	320.451	9861.46	167.512	43987.3	747.194	33051.2	561.427	21706.1	368.712	24618.6	418.187	9856.86	167.434		161947
														All patients		Controlled		Uncontrolled						All patients		Controlled		Uncontrolled				Total Follow-up visit		3.18452e+06	54094	1.22625e+06	20829.9	2.91564e+06	49526.8	2.94659e+06	50052.5	3.67013e+06	62342.9	4.34922e+06	73878.5	1.48197e+06	25173.7		1.97743e+07
	Task Sharing: Follow-up activities													PHP	USD	PHP	USD	PHP	USD					PHP	USD	PHP	USD	PHP	USD			First visit + follow-up
10	Follow-up visit: Activity-based provider time with task sharing	Provider	Guimbal	Igbaras	Miagao	Oton	San Joaquin	Tigbauan	Tubungan			San Joaquin		San Joaquin										San Joaquin								BP measurement		413538	7024.6	169933	2886.58	364921	6198.76	231696	3935.73	79760	1354.85	327192	5557.88	189133	3212.72		1.77617e+06
			Assign % task share									BP measurement		79760	1354.85	29993.7	509.49	49766.3	845.359			BP measurement		16.7669	0.284812	12.774	0.216987	20.6587	0.35092			Medical Consultation		2.10317e+06	35725.7	790891	13434.5	2.27431e+06	38632.7	2.54925e+06	43303.1	4.1474e+06	70450.2	3.35988e+06	57072.9	1.01006e+06	17157.5		1.6235e+07
	BP measurement	Doctor	0	0	0	0	0	0	0			Medical Consultation		4.1474e+06	70450.2	311564	5292.41	3.83584e+06	65157.8			Medical Consultation		871.852	14.8098	132.692	2.25399	1592.31	27.0479			Counseling		817262	13882.5	303591	5156.97	571668	9710.68	463393	7871.46	227803	3869.59	654384	11115.8	325213	5524.26		3.36331e+06
		Nurses	0.5	0.45	0.45	0.2	0	0.25	0.5			Counseling		227803	3869.59	93691.3	1591.49	134111	2278.1			Counseling		47.8879	0.813452	39.9022	0.677803	55.6715	0.945668			Dispensing medications		290996	4943.04	144206	2449.57	160006	2717.96	229566	3899.55	77884.6	1322.99	600602	10202.2	148628	2524.69		1.65189e+06
		Midwife	0.5	0.45	0.45	0.2	0	0.25	0.5			Dispensing medications		77884.6	1322.99	29068	493.767	48816.6	829.227			Dispensing medications		16.3726	0.278115	12.3798	0.210291	20.2644	0.344223			Enrolling new patients		3355.38	56.9964	1408.65	23.9281	6477	110.022	11480.3	195.011	3613.49	61.3808	3242.08	55.0718	1303.21	22.1371		30880.1
		BHW	0	0.1	0.1	0.6	1	0.5	0			Enrolling new patients		3613.49	61.3808	1783.59	30.2971	1829.9	31.0837			Enrolling new patients		0.759615	0.0129033	0.759615	0.0129033	0.759615	0.0129033			Adding visit		22220.3	377.448	11270.1	191.441	50464.3	857.217	37874.3	643.354	24784.4	421.002	27860.7	473.258	11160.1	189.571		185634
		Pharmacist	0	0	0	0	0	0	0			Adding visit		24784.4	421.002	6077.76	103.24	18706.7	317.762			Adding visit		5.21009	0.0885017	2.58846	0.0439691	7.76538	0.131907			Total: First visit + Follow-up visit		3.65054e+06	62010.2	1.4213e+06	24143	3.42785e+06	58227.4	3.52326e+06	59848.2	4.56125e+06	77480	4.97316e+06	84477	1.6855e+06	28630.9		2.32429e+07
		Encoder	0	0	0	0	0	0	0			Total		4.56125e+06	77480	472179	8020.7	4.08907e+06	69459.3			Total		958.849	16.2876	201.096	3.41594	1697.43	28.8335
		Totals	1	1	1	1	1	1	1
	Medical Consultation (Hx & PE)	Doctor	1	1	1	1	1	1	1
		Nurses	0	0	0	0	0	0	0					Total annual provider cost										Per patient annual provider cost							Distribution of cost by provider activities
		Midwife	0	0	0	0	0	0	0					All patients		Controlled		Uncontrolled						All patients		Controlled		Uncontrolled			BP measurement		0.076418
		BHW	0	0	0	0	0	0	0					PHP	USD	PHP	USD	PHP	USD					PHP	USD	PHP	USD	PHP	USD		Medical Consultation		0.698493
		Pharmacist	0	0	0	0	0	0	0			Tigbauan		Tigbauan										Tigbauan							Counseling		0.144703
		Encoder	0	0	0	0	0	0	0			BP measurement		327192	5557.88	64850.7	1101.59	262341	4456.28			BP measurement		81.5127	1.38462	37.9417	0.644499	113.825	1.9335		Dispensing medications		0.0710709
		Totals	1	1	1	1	1	1	1			Medical Consultation		3.35988e+06	57072.9	195555	3321.81	3.16433e+06	53751.1			Medical Consultation		837.041	14.2185	114.412	1.94346	1372.94	23.3216		Enrolling new patients		0.00132859
	Counseling	Doctor	0	0	0	0	0	0	0			Counseling		654384	11115.8	129701	2203.18	524683	8912.57			Counseling		163.025	2.76925	75.8833	1.289	227.65	3.867		Adding visit		0.00798672
		Nurses	0.5	0.4	0.35	0.2	0	0.25	0.4			Dispensing medications		600602	10202.2	112368	1908.75	488234	8293.43			Dispensing medications		149.627	2.54165	65.7421	1.11673	211.836	3.59836
		Midwife	0.5	0.4	0.35	0.2	0	0.25	0.4			Enrolling new patients		3242.08	55.0718	1380.52	23.4504	1861.55	31.6214			Enrolling new patients		0.807692	0.0137199	0.807692	0.0137199	0.807692	0.0137199
		BHW	0	0.2	0.3	0.6	1	0.5	0.2			Adding visit		27860.7	473.258	5522.1	93.8016	22338.6	379.457			Adding visit		6.94089	0.117902	3.23077	0.0548797	9.69231	0.164639
		Pharmacist	0	0	0	0	0	0	0			Total		4.97316e+06	84477	509378	8652.58	4.46378e+06	75824.4			Total		1238.95	21.0456	298.017	5.0623	1936.75	32.8988
		Encoder	0	0	0	0	0	0	0
		Totals	1	1	1	1	1	1	1
	Medication Refills	Doctor	0	0	0	0	0	0	0					Total annual provider cost										Per patient annual provider cost
		Nurses	0.15	0.4	0.05	0.2	0	0.5	0					All patients		Controlled		Uncontrolled						All patients		Controlled		Uncontrolled
		Midwife	0.15	0.4	0.05	0.2	0	0.5	0					PHP	USD	PHP	USD	PHP	USD					PHP	USD	PHP	USD	PHP	USD
		BHW	0	0.2	0.1	0.6	1	0	0			Tubungan		Tubungan										Tubungan
		Pharmacist	0.7	0	0.8	0	0	0	1			BP measurement		189133	3212.72	35843	608.85	153290	2603.87			BP measurement		136.755	2.32301	59.8146	1.01605	195.581	3.32226
		Encoder	0	0	0	0	0	0	0			Medical Consultation		1.01006e+06	17157.5	60499.7	1027.68	949561	16129.8			Medical Consultation		730.34	12.406	100.962	1.71499	1211.54	20.5799
		Totals	1	1	1	1	1	1	1			Counseling		325213	5524.26	66696.5	1132.95	258517	4391.32			Counseling		235.151	3.99441	111.303	1.89065	329.84	5.60285
	Adding visit	Doctor	0	0	0	0	0	0	0			Dispensing medications		148628	2524.69	28503	484.169	120125	2040.52			Dispensing medications		107.468	1.82552	47.5657	0.807978	153.267	2.60349
		Nurses	0	0.05	0.25	0.1	0	0	0			Enrolling new patients		1303.21	22.1371	564.664	9.59171	738.548	12.5454			Enrolling new patients		0.942308	0.0160066	0.942308	0.0160066	0.942308	0.0160066
		Midwife	0	0.05	0.25	0.1	0	0	0			Adding visit		11160.1	189.571	2297.5	39.0267	8862.57	150.545			Adding visit		8.06947	0.137073	3.83406	0.0651275	11.3077	0.192079
		BHW	0	0	0	0	0.2	0	0			Total		1.6855e+06	28630.9	194404	3302.27	1.49109e+06	25328.6			Total		1218.73	20.702	324.421	5.5108	1902.48	32.3166
		Pharmacist	0	0	0	0	0	0	0
		Encoder	1	0.9	0.5	0.8	0.8	1	1
		Totals	1	1	1	1	1	1	1
11			Guimbal	Igbaras	Miagao	Oton	San Joaquin	Tigbauan	Tubungan
	Productivity loss in provider time		0	0	0	0	0	0	0
	Number of Patient		3006	1205	2729	3226	4757	4014	1383
	Percent of patient attended		1	1	1	1	1	1	1
INTERMIDEIATE CALCULATIONS
	Provder time cost: Intermediate calcuations
	Provider activity	Guimbal
		First visit (all patient)		Follow-up (step1 - step 4 patients by controlled an unconctrolled HTN adds up to 100% of patients)												Total annual provider cost
				Step 1 patients		Step 2 patients		Step 3 patients		Step 4 patients		Total cost of Follow-up (PHP)	USD	Total cost of Follow-up (USD)	USD	All patients		Controlled		Uncontrolled
		PHP	USD	Controlled	Uncotrolled	Controlled	Uncotrolled	Controlled	Uncotrolled	Controlled	Uncotrolled	Controlled	Uncotrolled	Controlled	Uncotrolled	PHP	USD	PHP	USD	PHP	USD
	BP measurement	45801.3	778.008	46550.3	113790	24492.1	166780	228.188	15897.1	0	0	71270.6	296466	1210.64	5035.95	413538	7024.6	92728.5	1575.14	320810	5449.46
	Medical Consultation	307189	5218.09		689332		1.01034e+06		96303.8		0		1.79598e+06		30507.6	2.10317e+06	35725.7	143918	2444.68	1.95925e+06	33281
	Counseling	81788.5	1389.31	93100.5	227579	48984.3	333560	456.375	31794.1	0	0	142541	592933	2421.29	10071.9	817262	13882.5	180859	3072.18	636403	10810.3
	Dispensing medications	24536.6	416.792	33730	82451.2	17746.8	120848	165.343	11518.9	0	0	51642.2	214818	877.225	3649.02	290996	4943.04	63137.6	1072.49	227859	3870.54
	Enrolling new patients	3355.38	56.9964													3355.38	56.9964	1571.99	26.7028	1783.38	30.2936
	Adding visit	3355.38	56.9964	2388.04	5837.42	1256.45	8555.83	11.7061	815.522	0	0	3656.19	15208.8	62.1062	258.345	22220.3	377.448	5228.19	88.809	16992.2	288.639
	Total	466026	7916.19	175769	1.11899e+06	92479.7	1.64009e+06	861.612	156329	0	0	269110	2.91541e+06	4571.26	49522.8	3.65054e+06	62010.2	487443	8280	3.1631e+06	53730.2
	Provder time cost: Intermediate calcuations
		Igbaras
		First visit		Follow-up (step1 - step 4 patients by controlled an unconctrolled HTN adds up to 100% of patients)												Total annual provider cost
				Step 1 patients		Step 2 patients		Step 3 patients		Step 4 patients		Total cost of Follow-up (PHP)	USD	Total cost of Follow-up (USD)	USD	All patients		Controlled		Uncontrolled
		PHP	USD	Controlled	Uncotrolled	Controlled	Uncotrolled	Controlled	Uncotrolled	Controlled	Uncotrolled	Controlled	Uncotrolled	Controlled	Uncotrolled	PHP	USD	PHP	USD	PHP	USD
	BP measurement	21239.9	360.793	26010.2	63580.4	5630.31	38339.8	214.14	14918.4	0	0	31854.6	116839	541.101	1984.69	169933	2886.58	42472.8	721.468	127460	2165.11
	Medical Consultation	121659	2066.56		364178		219604		85450.2		0		669232		11368	790891	13434.5	60819.4	1033.11	730072	12401.4
	Counseling	37945.8	644.569	46468	113588	10058.7	68495.2	382.568	26652.2	0	0	56909.3	208736	966.695	3545.71	303591	5156.97	75879.1	1288.93	227712	3868.05
	Dispensing medications	11383.7	193.371	23234	56794.2	5029.37	34247.6	191.284	13326.1	0	0	28454.7	104368	483.347	1772.85	144206	2449.57	34145.6	580.017	110061	1869.56
	Enrolling new patients	1408.65	23.9281													1408.65	23.9281	704.208	11.9621	704.439	11.966
	Adding visit	1408.65	23.9281	1725.02	4216.71	373.407	2542.72	14.2019	989.402	0	0	2112.63	7748.83	35.8863	131.626	11270.1	191.441	2816.83	47.8484	8453.27	143.592
	Total	195045	3313.15	97437.2	602358	21091.8	363229	802.194	141336	0	0	119331	1.10692e+06	2027.03	18802.8	1.4213e+06	24143	216838	3683.33	1.20446e+06	20459.7
	Provder time cost: Intermediate calcuations
		Miagao
		First visit		Follow-up (step1 - step 4 patients by controlled an unconctrolled HTN adds up to 100% of patients)												Total annual provider cost
				Step 1 patients		Step 2 patients		Step 3 patients		Step 4 patients		Total cost of Follow-up (PHP)	USD	Total cost of Follow-up (USD)	USD	All patients		Controlled		Uncontrolled
		PHP	USD	Controlled	Uncotrolled	Controlled	Uncotrolled	Controlled	Uncotrolled	Controlled	Uncotrolled	Controlled	Uncotrolled	Controlled	Uncotrolled	PHP	USD	PHP	USD	PHP	USD
	BP measurement	46836.9	795.599	64441.3	157523	9127.95	62157	351.431	24483	0	0	73920.7	244163	1255.66	4147.5	364921	6198.76	98560.9	1674.21	266360	4524.54
	Medical Consultation	366053	6217.99		1.23112e+06		485788		191347		0		1.90826e+06		32414.7	2.27431e+06	38632.7	192576	3271.2	2.08173e+06	35361.5
	Counseling	73372.5	1246.35	100951	246769	14299.4	97372.3	550.535	38353.9	0	0	115801	382495	1967.06	6497.28	571668	9710.68	154401	2622.74	417267	7087.94
	Dispensing medications	12988.7	220.634	29784.6	72806.8	4218.91	28728.8	162.43	11316	0	0	34165.9	112852	580.362	1916.96	160006	2717.96	40999.1	696.435	119007	2021.52
	Enrolling new patients	6477	110.022													6477	110.022	3407.46	57.8811	3069.54	52.141
	Adding visit	6477	110.022	8911.49	21783.6	1262.29	8595.6	48.5988	3385.72	0	0	10222.4	33765	173.643	573.551	50464.3	857.217	13629.8	231.524	36834.5	625.692
	Total	512205	8700.62	204088	1.73e+06	28908.6	682641	1113	268885	0	0	234110	2.68153e+06	3976.72	45550	3.42785e+06	58227.4	503574	8554	2.92427e+06	49673.4
	Provder time cost: Intermediate calcuations
		Oton
		First visit		Follow-up (step1 - step 4 patients by controlled an unconctrolled HTN adds up to 100% of patients)												Total annual provider cost
				Step 1 patients		Step 2 patients		Step 3 patients		Step 4 patients		Total cost of Follow-up (PHP)	USD	Total cost of Follow-up (USD)	USD	All patients		Controlled		Uncontrolled
		PHP	USD	Controlled	Uncotrolled	Controlled	Uncotrolled	Controlled	Uncotrolled	Controlled	Uncotrolled	Controlled	Uncotrolled	Controlled	Uncotrolled	PHP	USD	PHP	USD	PHP	USD
	BP measurement	39424	669.679	35533.7	86860.1	7996.94	54455.4	105.089	7321.21	0	0	43635.7	148637	741.222	2524.83	231696	3935.73	64073.3	1088.39	167623	2847.34
	Medical Consultation	404801	6876.18		1.25317e+06		785653		105626		0		2.14445e+06		36426.9	2.54925e+06	43303.1	209851	3564.65	2.3394e+06	39738.4
	Counseling	78848	1339.36	71067.4	173720	15993.9	108911	210.178	14642.4	0	0	87271.4	297273	1482.44	5049.66	463393	7871.46	128147	2176.77	335246	5694.69
	Dispensing medications	37294	633.498	35533.7	86860.1	7996.94	54455.4	105.089	7321.21	0	0	43635.7	148637	741.222	2524.83	229566	3899.55	62969.1	1069.63	166597	2829.92
	Enrolling new patients	11480.3	195.011													11480.3	195.011	5951.45	101.095	5528.86	93.9164
	Adding visit	4823.05	81.9271	6108.16	14931.1	1374.66	9360.76	18.0646	1258.5	0	0	7500.88	25550.3	127.414	434.013	37874.3	643.354	10001.2	169.886	27873.1	473.468
	Total	576670	9795.66	148243	1.61554e+06	33362.4	1.01284e+06	438.421	136170	0	0	182044	2.76455e+06	3092.3	46960.2	3.52326e+06	59848.2	480993	8170.42	3.04227e+06	51677.8
	Provder time cost: Intermediate calcuations
		San Joaquin
		First visit		Follow-up (step1 - step 4 patients by controlled an unconctrolled HTN adds up to 100% of patients)												Total annual provider cost
				Step 1 patients		Step 2 patients		Step 3 patients		Step 4 patients		Total cost of Follow-up (PHP)	USD	Total cost of Follow-up (USD)	USD	All patients		Controlled		Uncontrolled
		PHP	USD	Controlled	Uncotrolled	Controlled	Uncotrolled	Controlled	Uncotrolled	Controlled	Uncotrolled	Controlled	Uncotrolled	Controlled	Uncotrolled	PHP	USD	PHP	USD	PHP	USD
	BP measurement	46700.9	793.289	5246.69	12825.3	1668.03	11358.5	27.7447	1932.88	0	0	6942.46	26116.6	117.929	443.631	79760	1354.85	29993.7	509.49	49766.3	845.359
	Medical Consultation	631217	10722.2		1.72672e+06		1.52924e+06		260231		0		3.51618e+06		59727.9	4.1474e+06	70450.2	311564	5292.41	3.83584e+06	65157.8
	Counseling	161685	2746.47	10493.4	25650.5	3336.05	22716.9	55.4893	3865.76	0	0	13884.9	52233.2	235.857	887.263	227803	3869.59	93691.3	1591.49	134111	2278.1
	Dispensing medications	44825.6	761.433	5246.69	12825.3	1668.03	11358.5	27.7447	1932.88	0	0	6942.46	26116.6	117.929	443.631	77884.6	1322.99	29068	493.767	48816.6	829.227
	Enrolling new patients	3613.49	61.3808													3613.49	61.3808	1783.59	30.2971	1829.9	31.0837
	Adding visit	3078.33	52.2903	3444.9	8420.87	1095.2	7457.8	18.2167	1269.1	0	0	4558.32	17147.8	77.4303	291.282	24784.4	421.002	6077.76	103.24	18706.7	317.762
	Total	891120	15137.1	24431.7	1.78644e+06	7767.3	1.58213e+06	129.195	269232	0	0	32328.2	3.6378e+06	549.145	61793.8	4.56125e+06	77480	472179	8020.7	4.08907e+06	69459.3
	Provder time cost: Intermediate calcuations
		Tigbauan
		First visit		Follow-up (step1 - step 4 patients by controlled an unconctrolled HTN adds up to 100% of patients)												Total annual provider cost
				Step 1 patients		Step 2 patients		Step 3 patients		Step 4 patients		Total cost of Follow-up (PHP)	USD	Total cost of Follow-up (USD)	USD	All patients		Controlled		Uncontrolled
		PHP	USD	Controlled	Uncotrolled	Controlled	Uncotrolled	Controlled	Uncotrolled	Controlled	Uncotrolled	Controlled	Uncotrolled	Controlled	Uncotrolled	PHP	USD	PHP	USD	PHP	USD
	BP measurement	38074.5	646.755	30324.5	74126.6	17651	120195	662.561	46158.4	0	0	48638	240480	826.194	4084.93	327192	5557.88	64850.7	1101.59	262341	4456.28
	Medical Consultation	459249	7801.07		894104		1.44977e+06		556757		0		2.90063e+06		49271.8	3.35988e+06	57072.9	195555	3321.81	3.16433e+06	53751.1
	Counseling	76148.9	1293.51	60649	148253	35301.9	240389	1325.12	92316.9	0	0	97276.1	480959	1652.39	8169.85	654384	11115.8	129701	2203.18	524683	8912.57
	Dispensing medications	43981.5	747.095	58381.9	142711	33982.3	231403	1275.59	88866.1	0	0	93639.8	462981	1590.62	7864.46	600602	10202.2	112368	1908.75	488234	8293.43
	Enrolling new patients	3242.08	55.0718													3242.08	55.0718	1380.52	23.4504	1861.55	31.6214
	Adding visit	3242.08	55.0718	2582.16	6311.95	1503	10234.7	56.4177	3930.44	0	0	4141.57	20477.1	70.3512	347.835	27860.7	473.258	5522.1	93.8016	22338.6	379.457
	Total	623938	10598.6	151938	1.26551e+06	88438.2	2.05199e+06	3319.69	788029	0	0	243696	4.10553e+06	4139.55	69738.9	4.97316e+06	84477	509378	8652.58	4.46378e+06	75824.4
	Provder time cost: Intermediate calcuations
		Tubungan
		First visit		Follow-up (step1 - step 4 patients by controlled an unconctrolled HTN adds up to 100% of patients)												Total annual provider cost
				Step 1 patients		Step 2 patients		Step 3 patients		Step 4 patients		Total cost of Follow-up (PHP)	USD	Total cost of Follow-up (USD)	USD	All patients		Controlled		Uncontrolled
		PHP	USD	Controlled	Uncotrolled	Controlled	Uncotrolled	Controlled	Uncotrolled	Controlled	Uncotrolled	Controlled	Uncotrolled	Controlled	Uncotrolled	PHP	USD	PHP	USD	PHP	USD
	BP measurement	12311.6	209.132	18631.5	45543.6	11560.6	78722.3	316.458	22046.6	0	0	30508.6	146313	518.236	2485.35	189133	3212.72	35843	608.85	153290	2603.87
	Medical Consultation	139630	2371.83		270945		468329		131158		0		870431		14785.6	1.01006e+06	17157.5	60499.7	1027.68	949561	16129.8
	Counseling	38014.1	645.729	30176.3	73764.3	18724.1	127502	1325.12	35707.6	0	0	50225.5	236974	853.16	4025.38	325213	5524.26	66696.5	1132.95	258517	4391.32
	Dispensing medications	10963.9	186.239	14505.6	35458.1	9000.55	61289.5	246.38	17164.4	0	0	23752.5	113912	403.474	1934.98	148628	2524.69	28503	484.169	120125	2040.52
	Enrolling new patients	1303.21	22.1371													1303.21	22.1371	564.664	9.59171	738.548	12.5454
	Adding visit	1303.21	22.1371	1034.52	2528.82	641.905	4371.07	56.4177	1224.14	0	0	1732.84	8124.02	29.435	137.999	11160.1	189.571	2297.5	39.0267	8862.57	150.545
	Total	203526	3457.21	151938	1.26551e+06	39927.1	740213	1944.38	207301	0	0	106219	1.37575e+06	1804.3	23369.3	1.6855e+06	28630.9	194404	3302.27	1.49109e+06	25328.6
	Task sharing (Intermediate Calculations) for fisrt visit
	First-visit: Activity-based provider time with task sharing	Provider	Guimbal			Igbaras			Miagao			Oton			San Joaquin			Tigbauan			Tubungan
			% task share	Minute/case	Provider cost/patient/visit (PHP)	% task share	Minute/case	Provider cost/patient/visit (PHP)	% task share	Minute/case	Provider cost/patient/visit (PHP)	% task share	Minute/case	Provider cost/patient/visit (PHP)	% task share	Minute/case	Provider cost/patient/visit (PHP)	% task share	Minute/case	Provider cost/patient/visit (PHP)	% task share	Provider cost/patient/visit (PHP)	Provider cost/patient/minute (PHP)
	BP measurement	Doctor	0	0	0	0	0	0	0	0	0	0	0	0	0	0	0	0	0	0	0	0	0
		Nurses	0.45	2.25	9.38275	0.45	2.25	9.80463	0.45	2.25	11.4718	0.3	1.5	6.4643	0.3	1.5	6.34615	0.25	1.25	5.33798	0.25	1.25	5.21674
		Midwife	0.45	2.25	5.7994	0.45	2.25	7.7524	0.45	2.25	5.64844	0.3	1.5	5.09615	0.3	1.5	3.07692	0.25	1.25	3.79287	0.25	1.25	3.26867
		BHW	0.1	0.5	0.0544872	0.1	0.5	0.0694391	0.1	0.5	0.0424679	0.4	2	0.660256	0.4	2	0.394231	0.5	2.5	0.354567	0.5	2.5	0.416667
		Pharmacist	0	0	0	0	0	0	0	0	0	0	0	0	0	0	0	0	0	0	0	0	0
		Encoder	0	0	0	0	0	0	0	0	0	0	0	0	0	0	0	0	0	0	0	0	0
		Totals	1	5	15.2366	1	5	17.6265	1	5	17.1627	1	5	12.2207	1	5	9.81731	1	5	9.48542	1	5	8.90208
	Medical Consultation (Hx & PE)	Doctor	1	15	102.192	1	15	100.962	1	15	134.135	1	15	125.481	1	15	132.692	1	15	114.412	1	15	100.962
		Nurses	0	0	0	0	0	0	0	0	0	0	0	0	0	0	0	0	0	0	0	0	0
		Midwife	0	0	0	0	0	0	0	0	0	0	0	0	0	0	0	0	0	0	0	0	0
		BHW	0	0	0	0	0	0	0	0	0	0	0	0	0	0	0	0	0	0	0	0	0
		Pharmacist	0	0	0	0	0	0	0	0	0	0	0	0	0	0	0	0	0	0	0	0	0
		Encoder	0	0	0	0	0	0	0	0	0	0	0	0	0	0	0	0	0	0	0	0	0
		Totals	1	15	102.192	1	15	100.962	1	15	134.135	1	15	125.481	1	15	132.692	1	15	114.412	1	15	100.962
	Counseling	Doctor	0	0	0	0	0	0	0	0	0	0	0	0	0.2	2	17.6923	0	0	0	0	0	0
		Nurses	0.4	4	16.6804	0.4	4	17.4304	0.35	3.5	17.845	0.3	3	12.9286	0.25	2.5	10.5769	0.25	2.5	10.676	0.4	4	16.6936
		Midwife	0.4	4	10.31	0.4	4	13.7821	0.35	3.5	8.78646	0.3	3	10.1923	0.25	2.5	5.12821	0.25	2.5	7.58574	0.4	4	10.4597
		BHW	0.2	2	0.217949	0.2	2	0.277756	0.3	3	0.254808	0.4	4	1.32051	0.3	3	0.591346	0.5	5	0.709135	0.2	2	0.333333
		Pharmacist	0	0	0	0	0	0	0	0	0	0	0	0	0	0	0	0	0	0	0	0	0
		Encoder	0	0	0	0	0	0	0	0	0	0	0	0	0	0	0	0	0	0	0	0	0
		Totals	1	10	27.2084	1	10	31.4903	1	10	26.8862	1	10	24.4414	1	10	33.9888	1	10	18.9708	1	10	27.4867
	Dispensing medications	Doctor	0	0	0	0	0	0	0	0	0	0	0	0	0	0	0	0	0	0	0	0	0
		Nurses	0.4	1.2	5.00413	0.4	1.2	5.22913	0.05	0.15	0.764784	0.5	1.5	6.4643	0.5	1.5	6.34615	0.5	1.5	6.40558	0	0	0
		Midwife	0.4	1.2	3.09301	0.4	1.2	4.13462	0.05	0.15	0.376563	0.5	1.5	5.09615	0.5	1.5	3.07692	0.5	1.5	4.55144	0	0	0
		BHW	0.2	0.6	0.0653846	0.2	0.6	0.0833269	0.1	0.3	0.0254808	0	0	0	0	0	0	0	0	0	0	0	0
		Pharmacist	0	0	0	0	0	0	0.8	2.4	3.59269	0	0	0	0	0	0	0	0	0	1	3	7.92762
		Encoder	0	0	0	0	0	0	0	0	0	0	0	0	0	0	0	0	0	0	0	0	0
		Totals	1	3	8.16253	1	3	9.44708	1	3	4.75952	1	3	11.5605	1	3	9.42308	1	3	10.957	1	3	7.92762
	Enrolling new patients	Doctor	0	0	0	0	0	0	0	0	0	0	0	0	0	0	0	0	0	0	0	0	0
		Nurses	0.05	0.05	0.208505	0.05	0.05	0.217881	0.25	0.25	1.27464	0.45	0.45	1.93929	0	0	0	0	0	0	0	0	0
		Midwife	0.05	0.05	0.128875	0.05	0.05	0.172276	0.25	0.25	0.627604	0.45	0.45	1.52885	0	0	0	0	0	0	0	0	0
		BHW	0	0	0	0	0	0	0	0	0	0	0	0	0	0	0	0	0	0	0	0	0
		Pharmacist	0	0	0	0	0	0	0	0	0	0	0	0	0	0	0	0	0	0	0	0	0
		Encoder	0.9	0.9	0.778846	0.9	0.9	0.778846	0.5	0.5	0.471154	0.1	0.1	0.0905449	1	1	0.759615	1	1	0.807692	1	1	0.942308
		Totals	1	1	1.11623	1	1	1.169	1	1	2.3734	1	1	3.55868	1	1	0.759615	1	1	0.807692	1	1	0.942308
	Adding visit	Doctor	0	0	0	0	0	0	0	0	0	0	0	0	0	0	0	0	0	0	0	0	0
		Nurses	0.05	0.05	0.208505	0.05	0.05	0.217881	0.25	0.25	1.27464	0.1	0.1	0.430954	0	0	0	0	0	0	0	0	0
		Midwife	0.05	0.05	0.128875	0.05	0.05	0.172276	0.25	0.25	0.627604	0.1	0.1	0.339744	0	0	0	0	0	0	0	0	0
		BHW	0	0	0	0	0	0	0	0	0	0	0	0	0.2	0.2	0.0394231	0	0	0	0	0	0
		Pharmacist	0	0	0	0	0	0	0	0	0	0	0	0	0	0	0	0	0	0	0	0	0
		Encoder	0.9	0.9	0.778846	0.9	0.9	0.778846	0.5	0.5	0.471154	0.8	0.8	0.724359	0.8	0.8	0.607692	1	1	0.807692	1	1	0.942308
		Total	1	1	1.11623	1	1	1.169	1	1	2.3734	1	1	1.49506	1	1	0.647115	1	1	0.807692	1	1	0.942308
	Totals: All First-visit Activities			35	155.032		35	161.863		35	187.69		35	178.757		35	187.328		35	155.44		35	147.163
	Task sharing (Intermediate Calculations) for follow-up visit
	Follow-up visit: Activity-based provider time with task sharing	Provider	Guimbal			Igbaras			Miagao			Oton			San Joaquin			Tigbauan			Tubungan
			% task share	Minute/case	Provider cost/case/visit (PHP)	% task share	Minute/case	Provider cost/case/visit (PHP)	% task share	Minute/case	Provider cost/case/visit (PHP)	% task share	Minute/case	Provider cost/case/visit (PHP)	% task share	Minute/case	Provider cost/case/visit (PHP)	% task share	Minute/case	Provider cost/case/visit (PHP)	% task share	Minute/case	Provider cost/case/visit (PHP)
	BP measurement	Doctor	0	0	0	0	0	0	0	0	0	0	0	0	0	0	0	0	0	0	0	0	0
		Nurses	0.5	2.5	10.4253	0.45	2.25	9.80463	0.45	2.25	11.4718	0.2	1	4.30954	0	0	0	0.25	1.25	5.33798	0.5	2.5	10.4335
		Midwife	0.5	2.5	6.44377	0.45	2.25	7.7524	0.45	2.25	5.64844	0.2	1	3.39744	0	0	0	0.25	1.25	3.79287	0.5	2.5	6.53734
		BHW	0	0	0	0.1	0.5	0.0694391	0.1	0.5	0.0424679	0.6	3	0.990385	1	5	0.985577	0.5	2.5	0.354567	0	0	0
		Pharmacist	0	0	0	0	0	0	0	0	0	0	0	0	0	0	0	0	0	0	0	0	0
		Encoder	0	0	0	0	0	0	0	0	0	0	0	0	0	0	0	0	0	0	0	0	0
		Totals	1	5	16.869	1	5	17.6265	1	5	17.1627	1	5	8.69736	1	5	0.985577	1	5	9.48542	1	5	16.9708
	Medical Consultation (Hx & PE)	Doctor	1	15	102.192	1	15	100.962	1	15	134.135	1	15	125.481	1	15	132.692	1	15	114.412	1	15	100.962
		Nurses	0	0	0	0	0	0	0	0	0	0	0	0	0	0	0	0	0	0	0	0	0
		Midwife	0	0	0	0	0	0	0	0	0	0	0	0	0	0	0	0	0	0	0	0	0
		BHW	0	0	0	0	0	0	0	0	0	0	0	0	0	0	0	0	0	0	0	0	0
		Pharmacist	0	0	0	0	0	0	0	0	0	0	0	0	0	0	0	0	0	0	0	0	0
		Encoder	0	0	0	0	0	0	0	0	0	0	0	0	0	0	0	0	0	0	0	0	0
		Totals	0	15	102.192	0	15	100.962	0	15	134.135	0	15	125.481	0	15	132.692	0	15	114.412	0	15	100.962
	Counseling	Doctor	0	0	0	0	0	0	0	0	0	0	0	0	0	0	0	0	0	0	0	0	0
		Nurses	0.5	5	20.8505	0.4	4	17.4304	0.35	3.5	17.845	0.2	2	8.61907	0	0	0	0.25	2.5	10.676	0.4	4	16.6936
		Midwife	0.5	5	12.8875	0.4	4	13.7821	0.35	3.5	8.78646	0.2	2	6.79487	0	0	0	0.25	2.5	7.58574	0.4	4	10.4597
		BHW	0	0	0	0.2	2	0.277756	0.3	3	0.254808	0.6	6	1.98077	1	10	1.97115	0.5	5	0.709135	0.2	2	0.333333
		Pharmacist	0	0	0	0	0	0	0	0	0	0	0	0	0	0	0	0	0	0	0	0	0
		Encoder	0	0	0	0	0	0	0	0	0	0	0	0	0	0	0	0	0	0	0	0	0
		Totals	1	10	33.7381	1	10	31.4903	1	10	26.8862	1	10	17.3947	1	10	1.97115	1	10	18.9708	1	10	27.4867
	Medication Refills	Doctor	0	0	0	0	0	0	0	0	0	0	0	0	0	0	0	0	0	0	0	0	0
		Nurses	0.15	0.75	3.12758	0.4	2	8.71522	0.05	0.25	1.27464	0.2	1	4.30954	0	0	0	0.5	2.5	10.676	0	0	0
		Midwife	0.15	0.75	1.93313	0.4	2	6.89103	0.05	0.25	0.627604	0.2	1	3.39744	0	0	0	0.5	2.5	7.58574	0	0	0
		BHW	0	0	0	0.2	1	0.138878	0.1	0.5	0.0424679	0.6	3	0.990385	1	5	0.985577	0	0	0	0	0	0
		Pharmacist	0.7	3.5	7.16249	0	0	0	0.8	4	5.98782	0	0	0	0	0	0	0	0	0	1	5	13.2127
		Encoder	0	0	0	0	0	0	0	0	0	0	0	0	0	0	0	0	0	0	0	0	0
		Totals	1	5	12.2232	1	5	15.7451	1	5	7.93253	1	5	8.69736	1	5	0.985577	1	5	18.2617	1	5	13.2127
	Adding visit	Doctor	0	0	0	0	0	0	0	0	0	0	0	0	0	0	0	0	0	0	0	0	0
		Nurses	0	0	0	0.05	0.05	0.217881	0.25	0.25	1.27464	0.1	0.1	0.430954	0	0	0	0	0	0	0	0	0
		Midwife	0	0	0	0.05	0.05	0.172276	0.25	0.25	0.627604	0.1	0.1	0.339744	0	0	0	0	0	0	0	0	0
		BHW	0	0	0	0	0	0	0	0	0	0	0	0	0.2	0.2	0.0394231	0	0	0	0	0	0
		Pharmacist	0	0	0	0	0	0	0	0	0	0	0	0	0	0	0	0	0	0	0	0	0
		Encoder	1	1	0.865385	0.9	0.9	0.778846	0.5	0.5	0.471154	0.8	0.8	0.724359	0.8	0.8	0.607692	1	1	0.807692	1	1	0.942308
		Totals	1	1	0.865385	1	1	1.169	1	1	2.3734	1	1	1.49506	1	1	0.647115	1	1	0.807692	1	1	0.942308
	Total (provider time and costs): All Activities per follow-up visit			36	165.888	4	36	166.992	4	36	188.489	4	36	161.765	4	36	137.282	4	36	161.937	4	36	159.574
[truncated: 3 more columns]

## Sheet: Scenario2
	Data and Input blocks				Output tables				Intermediate calculations					Regions
											District and Province level data and calculations
1	Exchange rate (PHP/USD)	58.87
																	Calculation based on RHUs
	Population for costing
2	Data: Select Population	Guimbal		Igbaras		Miagao		Oton		San Joaquin		Tigbauan		Tubungan			District Level (7RHUs)	Provincial level (for scale-up)
		Persons	Select: 0 or 1	Persons	Select: 0 or 1	Persons	Select: 0 or 1	Persons	Select: 0 or 1	Persons	Select: 0 or 1	Persons	Select: 0 or 1	Persons	Select: 0 or 1		Persons	Persons
	Estimated number of age 20+ adults	21713.6	0	19962.1	0	42231.3	0	61075.6	0	32622.5	0	40451.9	0	14273	0		232330	1.27218e+06		Data: Province population
	Cumulative number of enrolments	3041	0	1234	0	2766	0	3256	0	5040	0	4027	0	1401	0
	cumulative number of active patients	3006	1	1205	1	2729	1	3226	1	4757	1	4014	1	1383	1		20320	111267
	User defined nuber	2694	0	610	0	2279	0	2483	0	3574	0	2086	0	711	0
	Hypertension prevalence among the select population	1		1		1		1		1		1		1			0.0874618	0.0874618
	Patients on protocol	1		1		1		1		1		1		1
	Population used in cost estimate ( # of patients treated)	3006	1	1205	1	2729	1	3226	1	4757	1	4014	1	1383	1
	RHU patient population weight	0.147933		0.0593012		0.134301		0.15876		0.234104		0.197539		0.068061
	Patient distribution																																					Calculation based on RHUs
3	Data: Assign % of patient and annual # of visits in each treatment steps and by hypertension control stutus	Guimbal					Igbaras					Miagao					Oton					San Joaquin					Tigbauan					Tubungan						District Level (7RHUs)
		% of patient	Controlled	# of visits (first + fol.up)	Uncontrolled	# of visits (first + fol.up)	% of patient	Controlled	# of visits (first + fol.up)	Uncontrolled	# of visits (first + fol.up)	% of patient	Controlled	# of visits (first + fol.up)	Uncontrolled	# of visits (first + fol.up)	% of patient	Controlled	# of visits (first + fol.up)	Uncontrolled	# of visits (first + fol.up)	% of patient	Controlled	# of visits (first + fol.up)	Uncontrolled	# of visits (first + fol.up)	% of patient	Controlled	# of visits (first+fl.up)	Uncontrolled	# of visits (first + fol.up)	% of patient	Controlled	# of visits (first+fl.up)	Uncontrolled	# of visits (first + fol.up)		Controlled (%, weighted avg.)	Uncontrolled (%, weighted avg.)
	Treatment protocol Step 1	0.51	0.306	4	0.204	12	0.680328	0.408197	4	0.272131	12	0.76437	0.458622	4	0.305748	12	0.703584	0.422151	4	0.281434	12	0.621712	0.373027	4	0.248685	12	0.442474	0.265484	4	0.176989	12	0.441011	0.264607	4	0.176404	12		0.481066	0.518934
	Treatment protocol Step 2	0.46	0.161	4	0.299	12	0.252459	0.0883607	4	0.164098	12	0.185608	0.0649627	4	0.120645	12	0.271446	0.095006	4	0.17644	12	0.338836	0.118593	4	0.220243	12	0.441515	0.15453	4	0.286985	12	0.469101	0.164185	4	0.304916	12
	Treatment protocol Step 3	0.03	0.0015	4	0.0285	12	0.0672131	0.00336066	4	0.0638525	12	0.0500219	0.0025011	4	0.0475208	12	0.0249698	0.00124849	4	0.0237213	12	0.0394516	0.00197258	4	0.037479	12	0.116012	0.00580058	4	0.110211	12	0.0898876	0.00449438	4	0.0853933	12
	Treatment protocol Step 4	0	0	0	0	0	0	0	0	0	0	0	0	0	0	0	0	0	0	0	0	0	0	0	0	0	0	0	0	0	0	0	0	0	0	0
	Totals	1	0.4685		0.5315		1	0.499918		0.500082		1	0.526086		0.473914		1	0.518405		0.481595		1	0.493593		0.506407		1	0.425815		0.574185		1	0.433287		0.566713
	Medicine price														Annual medicine cost
4	Data: Medicine price per tablet (PHP)	Guimbal	Igbaras	Miagao	Oton	San Joaquin	Tigbauan	Tubungan								Total annual medicine cost (weighted by patient distribution by tretment steps and scaled by supply-chain mark-up)			Total annual medicine cost (Weighted by patient distibution by treatment steps)															Calculation based on RHUs			Calculation based on RHUs			Bar Graph data (USD)
	Amlodipine 5 mg	1.975	1.975	1.975	1.95	1.975	2	1.975											Guimbal		Igbaras		Miagao		Oton		San Joaquin		Tigbauan		Tubungan			District Level (7RHUs)			Province Level			Guimbal	23.4937	Amlodipine 5mg
	Losartan 50 mg	3.375	3.375	3.375	2.75	3.375	4	3.375											PHP	USD	PHP	USD	PHP	USD	PHP	USD	PHP	USD	PHP	USD	PHP	USD		PHP	USD		PHP	USD		Igbaras	21.1639	Losartan 50mg	Distribution of medicine cost
----->	Amlodipine 10 mg	3.95	3.95	3.95	3.9	3.95	4	3.95								Amlodipine 5 mg			2.10194e+06	35704.8	810269	13763.7	1.86886e+06	31745.6	2.23877e+06	38029.1	3.29391e+06	55952.4	2.59028e+06	44000	907355	15412.9		1.38114e+07	234608		7.56275e+07	1.28465e+06		Miagao	18.8351			Guimbal	Igbaras	Miagao	Oton	San Joaquin	Tigbauan
----->	Losartan 100 mg	6.75	6.75	6.75	5.5	6.75	8	6.75								Losartan 50 mg			1.70339e+06	28934.7	374753	6365.76	623974	10599.2	878968	14930.7	1.98559e+06	33728.4	2.58747e+06	43952.3	799200	13575.7		8.95334e+06	152087		4.90261e+07	832786		Oton	17.8718		Amlodipine 5 mg	0.505575	0.539699	0.617606	0.659604	0.547849	0.358895
	Hydrchlorotiazide 25 mg															Amlodipine 10 mg			130017	2208.54	116770	1983.52	196813	3343.18	114667	1947.79	270575	4596.14	679878	11548.8	179231	3044.51		1.68795e+06	28672.5		9.24276e+06	157003		San Joaquin	21.4696		Losartan 50 mg	0.409712	0.249613	0.206206	0.258968	0.330246	0.358505
------>	Assumed: Amlodopine 10 mg & Losartan 100 mg prices == 2 x amolodipine 5 mg price & Losartan 100 mg price = 2 x losartan 50 mg price, respectively..															Losartan 100 mg			222181	3774.1	199544	3389.56	336326	5713.03	161709	2746.89	462375	7854.17	1.35976e+06	23097.6	306280	5202.65		3.04817e+06	51778		1.6691e+07	283523		Tigbauan	30.5428		Amlodipine 10 mg	0.0312727	0.0777774	0.0650412	0.0337839	0.0450024	0.0942001
																Hydrchlorotiazide 25 mg			0	0	0	0	0	0	0	0	0	0	0	0	0	0		0	0		0	0		Tubungan	26.9239		Losartan 100 mg	0.0534407	0.132911	0.111146	0.047644	0.0769029	0.1884
	Treatment protocol															Total annual medication cost			4.15753e+06	70622.2	1.50134e+06	25502.6	3.02597e+06	51401	3.39412e+06	57654.4	6.01245e+06	102131	7.21739e+06	122599	2.19207e+06	37235.7		2.75009e+07	467146		1.50587e+08	2.55796e+06		District level	22.9894			1	1	1	1	1	1
5	Treatment Steps and medication costs	Madicine taken/day	Days per patient	Annual tablets per paient												Medicine cost per patient per year			1383.08	23.4937	1245.92	21.1639	1108.82	18.8351	1052.11	17.8718	1263.92	21.4696	1798.05	30.5428	1585.01	26.9239		1353.39	22.9894		1353.39	22.9894
	Step 1
	Amlodipine 5mg	1	365	365
	Step 2																															Calculation based on RHUs
	Amolodipine 5mg	1	365	365																	Projected number of medicines (tablet) per year
	Losartan 50mg	1	365	365																		Medicine name and dose		Projected number of tablets per year								District Level (7RHUs)	Provincial level (for scale-up)
	Step 3																							Guimbal	Igbaras	Miagao	Oton	San Joaquin	Tigbauan	Tubungan		# tablets	# tablets
	Amlodipine 10mg	1	365	365																		Amlodipine 5 mg		1.06427e+06	410263	946259	1.14809e+06	1.6678e+06	1.29514e+06	459420		6.99125e+06	3.82822e+07
	Losartan 100mg	1	365	365																		Losartan 50 mg		504707	111038	184881	319625	588323	646868	236800		2.59224e+06	1.41944e+07
	Step 4																					Amlodipine 10 mg		32915.7	29562	49826.1	29401.7	68500	169970	45374.8		425550	2.3302e+06
	Amlodipine 10mg	0	0	0																		Losartan 100 mg		32915.7	29562	49826.1	29401.7	68500	169970	45374.8		425550	2.3302e+06
	Lposartan 100mg	0	0	0																		Hydrchlorotiazide 25 mg		0	0	0	0	0	0	0		0	0
	Hydrchlorotiazide 25mg	0	0	0
6	Add stock + supply chain mark up	0
	Annual Salaries																															Provider cost per patient per visit (PHP)
7	Salaries per year	Guimbal	Igbaras	Miagao	Oton	San Joaquin	Tigbauan	Tubungan			Summary output: provider cost																								Guimbal	Igbaras	Miagao	Oton	San Joaquin	Tigbauan	Tubungan
	Doctor	850237	840000	1116000	1044000	1104000	951906	840000																								First-visit cost per patient (PHP)
	Nurses	520430	543830	636300	537830	528000	532944	520840					Total annual provider cost										Per patient annual provider cost									BP measurement			15.2366	17.6265	17.1627	12.2207	9.81731	9.48542	8.90208
	Midwife	321673	430000	313300	424000	256000	378680	326344					All patients		Controlled		Uncontrolled						All patients		Cost per HTN controlled pt.		Cost per HTN uncontrolled pt.					Medical Consultation			102.192	100.962	134.135	125.481	132.692	114.412	100.962
	BHW	13600	17332	10600	41200	24600	17700	20800					PHP	USD	PHP	USD	PHP	USD					PHP	USD	PHP	USD	PHP	USD				Counseling			27.2084	31.4903	26.8862	24.4414	33.9888	18.9708	27.4867
	Pharmacist	255394	186820	186820	186820	186820	186820	329789				Guimbal	3.35955e+06	57067.2	424306	7207.51	2.93524e+06	49859.7				Guimbal	1117.61	18.9844	301.287	5.11784	1837.18	31.2074				Dispensing medications			0	0	0	0	0	0	0
	Encoder	108000	108000	117600	113000	94800	100800	117600				Igbaras	1.27709e+06	21693.5	182692	3103.32	1.0944e+06	18590.1				Igbaras	1059.83	18.0029	303.273	5.15158	1816.14	30.8499				Enrolling new patients			1.11623	1.169	2.3734	3.55868	0.759615	0.807692	0.942308
												Miagao	3.26784e+06	55509.4	462575	7857.56	2.80526e+06	47651.9				Miagao	1197.45	20.3406	322.197	5.47303	2169.06	36.8448				Adding visit			1.11623	1.169	2.3734	1.49506	0.647115	0.807692	0.942308
												Oton	3.2937e+06	55948.6	418024	7100.79	2.87567e+06	48847.8				Oton	1020.98	17.343	249.958	4.24593	1850.94	31.4412				Total: First-Visit cost per patient (PHP)			146.869	152.416	182.93	167.197	177.905	144.483	139.235
	Provider time per patient (minutes) by activity											San Joaquin	4.48336e+06	76157	443111	7526.93	4.04025e+06	68630.1				San Joaquin	942.477	16.0095	188.717	3.20565	1677.16	28.4893				Follow-up visit cost per visit per patient (PHP)
8	Provider time per patient (minutes)	Guimbal	Igbaras	Miagao	Oton	San Joaquin	Tigbauan	Tubungan				Tigbauan	4.37256e+06	74274.8	397010	6743.84	3.97555e+06	67531				Tigbauan	1089.33	18.5039	232.275	3.94556	1724.92	29.3004				BP measurement			16.869	17.6265	17.1627	8.69736	0.985577	9.48542	16.9708
	First-visit activities											Tubungan	1.53687e+06	26106.2	165901	2818.1	1.37097e+06	23288.1				Tubungan	1111.26	18.8765	276.855	4.70282	1749.21	29.7131				Medical Consultation (for Uncontrolled HTN)			102.192	100.962	134.135	125.481	132.692	114.412	100.962
	BP measurement	5	5	5	5	5	5	5													Note: Cost per patient = total cost/number of patients;											Counselling			33.7381	31.4903	26.8862	17.3947	1.97115	18.9708	27.4867
	Medical Consultation (Hx & PE)	15	15	15	15	15	15	15													Cost per HTN controlled pateints = total provider cost for HTN controled patients/number of HTN controlled patients;											Meiction refill			0	0	0	0	0	0	0
	Counseling	10	10	10	10	10	10	10													Cost per HTN uncontrolled pateints = total provider cost for HTN uncontroled patients/number of HTN uncontrolled patients											Adding visit			0.865385	1.169	2.3734	1.49506	0.647115	0.807692	0.942308
	Dispensing medications	0	0	0	3	3	3	3			Provider cost disaggregated by provider activities																					Total: Follow-up visit cost per visit per patient (PHP)			153.664	151.247	180.557	153.068	136.296	143.676	146.361
	Enrolling new patients	1	1	1	1	1	1	1
	Adding visit	1	1	1	1	1	1	1
	Follow-up visits activities													Total annual provider cost										Per patient annual provider cost
	BP measurement	5	5	5	5	5	5	5						All patients		Controlled		Uncontrolled						All patients		Controlled		Uncontrolled
	Medical Consultation (for Uncontrolled HTN)	15	15	15	15	15	15	15						PHP	USD	PHP	USD	PHP	USD					PHP	USD	PHP	USD	PHP	USD
	Counseling	10	10	10	10	10	10	10						Guimbal										Guimbal
	Medication refill	5	5	5	5	5	5	5				BP measurement		413538	7024.6	92728.5	1575.14	320810	5449.46			BP measurement		137.571	2.33686	65.8438	1.11846	200.796	3.41084
	Adding visit	1	1	1	1	1	1	1				Medical Consultation		2.10317e+06	35725.7	143918	2444.68	1.95925e+06	33281			Medical Consultation		699.657	11.8848	102.192	1.73589	1226.3	20.8307
	Note: For uncontrolled HTN patients 'medical consultation' time cost is added during the followu-ups visits (i.e. used item 2 of the first visit).											Counseling		817262	13882.5	180859	3072.18	636403	10810.3			Counseling		271.877	4.61826	128.423	2.18146	398.327	6.76622
												Dispensing medications		0	0	0	0	0	0			Dispensing medications		0	0	0	0	0	0
	Task Sharing: First visit activities											Enrolling new patients		3355.38	56.9964	1571.99	26.7028	1783.38	30.2936			Enrolling new patients		1.11623	0.0189609	1.11623	0.0189609	1.11623	0.0189609		Annual Cost per patient: provider time
9	First-visit: Activity-based provider time with task sharing	Provider	Guimbal	Igbaras	Miagao	Oton	San Joaquin	Tigbauan	Tubungan			Adding visit		22220.3	377.448	5228.19	88.809	16992.2	288.639			Adding visit		7.392	0.125565	3.71238	0.0630607	10.6355	0.18066			Annual Cost per patient: Provider time		Guimbal		Igbaras		Miagao		Oton		San Joaquin		Tigbauan		Tubungan
			Assign % task share									Total		3.35955e+06	57067.2	424306	7207.51	2.93524e+06	49859.7			Total		1117.61	18.9844	301.287	5.11784	1837.18	31.2074					PHP	USD	PHP	USD	PHP	USD	PHP	USD	PHP	USD	PHP	USD	PHP	USD
	BP measurement	Doctor	0	0	0	0	0	0	0																							First visit
		Nurses	0.5	0.45	0.45	0.3	0.3	0.25	0.25																							BP measurement		15.2366	0.258818	17.6265	0.299413	17.1627	0.291535	12.2207	0.207588	9.81731	0.166762	9.48542	0.161125	8.90208	0.151216
		Midwife	0.5	0.45	0.45	0.3	0.3	0.25	0.25					Total annual provider cost										Per patient annual provider cost								Medical Consultation		102.192	1.73589	100.962	1.71499	134.135	2.27849	125.481	2.13149	132.692	2.25399	114.412	1.94346	100.962	1.71499
		BHW	0	0.1	0.1	0.4	0.4	0.5	0.5					All patients		Controlled		Uncontrolled						All patients		Controlled		Uncontrolled				Counseling		27.2084	0.462178	31.4903	0.534912	26.8862	0.456705	24.4414	0.415176	33.9888	0.577353	18.9708	0.32225	27.4867	0.466904
		Pharmacist	0	0	0	0	0	0	0					PHP	USD	PHP	USD	PHP	USD					PHP	USD	PHP	USD	PHP	USD			Dispensing medications		0	0	0	0	0	0	0	0	0	0	0	0	0	0
		Encoder	0	0	0	0	0	0	0			Igbaras		Igbaras										Igbaras								Enrolling new patients		1.11623	0.0189609	1.169	0.0198574	2.3734	0.0403159	3.55868	0.0604498	0.759615	0.0129033	0.807692	0.0137199	0.942308	0.0160066
		Totals	1	1	1	1	1	1	1			BP measurement		169933	2886.58	42472.8	721.468	127460	2165.11			BP measurement		141.023	2.3955	70.5059	1.19765	211.518	3.59296			Adding visit		1.11623	0.0189609	1.169	0.0198574	2.3734	0.0403159	1.49506	0.0253959	0.647115	0.0109923	0.807692	0.0137199	0.942308	0.0160066
	Medical Consultation (Hx & PE)	Doctor	1	1	1	1	1	1	1			Medical Consultation		790891	13434.5	60819.4	1033.11	730072	12401.4			Medical Consultation		656.341	11.149	100.962	1.71499	1211.94	20.5866			Total: First visit		146.869	2.49481	152.416	2.58903	182.93	3.10736	167.197	2.8401	177.905	3.022	144.483	2.45428	139.235	2.36512
		Nurses	0	0	0	0	0	0	0			Counseling		303591	5156.97	75879.1	1288.93	227712	3868.05			Counseling		251.943	4.27964	125.961	2.13965	378.007	6.42105			Follow-up visits
		Midwife	0	0	0	0	0	0	0			Dispensing medications		0	0	0	0	0	0			Dispensing medications		0	0	0	0	0	0			BP measurement		122.334	2.07804	123.397	2.09609	116.557	1.9799	59.6009	1.01242	6.94956	0.118049	72.0273	1.2235	127.853	2.17179
		BHW	0	0	0	0	0	0	0			Enrolling new patients		1408.65	23.9281	704.208	11.9621	704.439	11.966			Enrolling new patients		1.169	0.0198574	1.169	0.0198574	1.16939	0.0198639			Medical Consultation		597.465	10.1489	555.379	9.434	699.251	11.8779	664.74	11.2917	739.16	12.5558	722.629	12.275	629.379	10.691
		Pharmacist	0	0	0	0	0	0	0			Adding visit		11270.1	191.441	2816.83	47.8484	8453.27	143.592			Adding visit		9.35279	0.158872	4.67601	0.0794294	14.0326	0.238366			Counselling		244.669	4.15608	220.452	3.74473	182.593	3.10163	119.202	2.02483	13.8991	0.236098	144.055	2.447	207.664	3.5275
		Encoder	0	0	0	0	0	0	0			Total		1.27709e+06	21693.5	182692	3103.32	1.0944e+06	18590.1			Total		1059.83	18.0029	303.273	5.15158	1816.66	30.8589			MeDiction refill		0	0	0	0	0	0	0	0	0	0	0	0	0	0
		Totals	1	1	1	1	1	1	1																							Adding visit		6.27577	0.106604	8.18378	0.139014	16.1185	0.273798	10.2453	0.174032	4.56298	0.0775094	6.1332	0.104182	7.12716	0.121066
	Counseling	Doctor	0	0	0	0	0.2	0	0																							Total Follow-up visit		970.744	16.4896	907.413	15.4138	1014.52	17.2332	853.788	14.5029	764.572	12.9875	944.844	16.0497	972.023	16.5114
		Nurses	0.5	0.4	0.35	0.3	0.25	0.25	0.4					Total annual provider cost										Per patient annual provider cost								Total: All visits per year (First visit + follow-up)
		Midwife	0.5	0.4	0.35	0.3	0.25	0.25	0.4					All patients		Controlled		Uncontrolled						All patients		Controlled		Uncontrolled				BP measurement		137.571	2.33686	141.023	2.3955	133.72	2.27144	71.8216	1.22	16.7669	0.284812	81.5127	1.38462	136.755	2.32301
		BHW	0	0.2	0.3	0.4	0.3	0.5	0.2					PHP	USD	PHP	USD	PHP	USD					PHP	USD	PHP	USD	PHP	USD			Medical Consultation		699.657	11.8848	656.341	11.149	833.386	14.1564	790.221	13.4231	871.852	14.8098	837.041	14.2185	730.34	12.406
		Pharmacist	0	0	0	0	0	0	0			Miagao		Miagao										Miagao								Counseling		271.877	4.61826	251.943	4.27964	209.479	3.55833	143.643	2.44001	47.8879	0.813452	163.025	2.76925	235.151	3.99441
		Encoder	0	0	0	0	0	0	0			BP measurement		364921	6198.76	98560.9	1674.21	266360	4524.54			BP measurement		133.72	2.27144	68.6506	1.16614	205.952	3.49842			Dispensing medications		0	0	0	0	0	0	0	0	0	0	0	0	0	0
		Totals	1	1	1	1	1	1	1			Medical Consultation		2.27431e+06	38632.7	192576	3271.2	2.08173e+06	35361.5			Medical Consultation		833.386	14.1564	134.135	2.27849	1609.62	27.3419			Enrolling new patients		1.11623	0.0189609	1.169	0.0198574	2.3734	0.0403159	3.55868	0.0604498	0.759615	0.0129033	0.807692	0.0137199	0.942308	0.0160066
	Dispensing medications	Doctor	0	0	0	0	0	0	0			Counseling		571668	9710.68	154401	2622.74	417267	7087.94			Counseling		209.479	3.55833	107.545	1.82682	322.635	5.48046			Adding visit		7.392	0.125565	9.35279	0.158872	18.4919	0.314114	11.7403	0.199428	5.21009	0.0885017	6.94089	0.117902	8.06947	0.137073
		Nurses	0	0	0	0	0	0	0			Dispensing medications		0	0	0	0	0	0			Dispensing medications		0	0	0	0	0	0			Total: First visit + Follow-up visit		1117.61	18.9844	1059.83	18.0029	1197.45	20.3406	1020.98	17.343	942.477	16.0095	1089.33	18.5039	1111.26	18.8765
		Midwife	0	0	0	0	0	0	0			Enrolling new patients		6477	110.022	3407.46	57.8811	3069.54	52.141			Enrolling new patients		2.3734	0.0403159	2.3734	0.0403159	2.3734	0.0403159
		BHW	0	0	0	0	0	0	0			Adding visit		50464.3	857.217	13629.8	231.524	36834.5	625.692			Adding visit		18.4919	0.314114	9.49359	0.161264	28.4808	0.483791
		Pharmacist	0	0	0	0	0	0	0			Total		3.26784e+06	55509.4	462575	7857.56	2.80526e+06	47651.9			Total		1197.45	20.3406	322.197	5.47303	2169.06	36.8448		Total annual cost: provider time
		Encoder	0	0	0	0	0	0	0																							Total cost: Provider time		Guimbal		Igbaras		Miagao		Oton		San Joaquin		Tigbauan		Tubungan			District Level
		Totals	0	0	0	0	0	0	0																									PHP	USD	PHP	USD	PHP	USD	PHP	USD	PHP	USD	PHP	USD	PHP	USD		PHP
	Enrolling new patients	Doctor	0	0	0	0	0	0	0					Total annual provider cost										Per patient annual provider cost								First visit
		Nurses	0.3	0.05	0.25	0.45	0	0	0					All patients		Controlled		Uncontrolled						All patients		Controlled		Uncontrolled				BP measurement		45801.3	778.008	21239.9	360.793	46836.9	795.599	39424	669.679	46700.9	793.289	38074.5	646.755	12311.6	209.132		250389
		Midwife	0.3	0.05	0.25	0.45	0	0	0					PHP	USD	PHP	USD	PHP	USD					PHP	USD	PHP	USD	PHP	USD			Medical Consultation		307189	5218.09	121659	2066.56	366053	6217.99	404801	6876.18	631217	10722.2	459249	7801.07	139630	2371.83		2.4298e+06
		BHW	0	0	0	0	0	0	0			Oton		Oton										Oton								Counseling		81788.5	1389.31	37945.8	644.569	73372.5	1246.35	78848	1339.36	161685	2746.47	76148.9	1293.51	38014.1	645.729		547802
		Pharmacist	0	0	0	0	0	0	0			BP measurement		231696	3935.73	64073.3	1088.39	167623	2847.34			BP measurement		71.8216	1.22	38.3128	0.650803	107.892	1.83271			Dispensing medications		0	0	0	0	0	0	0	0	0	0	0	0	0	0		0
		Encoder	0.4	0.9	0.5	0.1	1	1	1			Medical Consultation		2.54925e+06	43303.1	209851	3564.65	2.3394e+06	39738.4			Medical Consultation		790.221	13.4231	125.481	2.13149	1505.77	25.5779			Enrolling new patients		3355.38	56.9964	1408.65	23.9281	6477	110.022	11480.3	195.011	3613.49	61.3808	3242.08	55.0718	1303.21	22.1371		30880.1
		Totals	1	1	1	1	1	1	1			Counseling		463393	7871.46	128147	2176.77	335246	5694.69			Counseling		143.643	2.44001	76.6256	1.30161	215.783	3.66542			Adding visit		3355.38	56.9964	1408.65	23.9281	6477	110.022	4823.05	81.9271	3078.33	52.2903	3242.08	55.0718	1303.21	22.1371		23687.7
	Adding visit	Doctor	0	0	0	0	0	0	0			Dispensing medications		0	0	0	0	0	0			Dispensing medications		0	0	0	0	0	0			Total: First visit		441490	7499.4	183662	3119.78	499217	8479.99	539376	9162.16	846295	14375.7	579956	9851.48	192562	3270.97		3.28256e+06
		Nurses	0	0.05	0.25	0.1	0	0	0			Enrolling new patients		11480.3	195.011	5951.45	101.095	5528.86	93.9164			Enrolling new patients		3.55868	0.0604498	3.55868	0.0604498	3.55868	0.0604498			Follow-up visits
		Midwife	0	0.05	0.25	0.1	0	0	0			Adding visit		37874.3	643.354	10001.2	169.886	27873.1	473.468			Adding visit		11.7403	0.199428	5.98022	0.101584	17.9407	0.304751			BP measurement		367737	6246.59	148693	2525.79	318084	5403.16	192272	3266.05	33059	561.56	289118	4911.12	176821	3003.59		1.52578e+06
		BHW	0	0	0	0	0.2	0	0			Total		3.2937e+06	55948.6	418024	7100.79	2.87567e+06	48847.8			Total		1020.98	17.343	249.958	4.24593	1850.94	31.4412			Medical Consultation		1.79598e+06	30507.6	669232	11368	1.90826e+06	32414.7	2.14445e+06	36426.9	3.51618e+06	59727.9	2.90063e+06	49271.8	870431	14785.6		1.38052e+07
		Pharmacist	0	0	0	0	0	0	0																							Counselling		735474	12493.2	265645	4512.4	498295	8464.34	384545	6532.1	66118.1	1123.12	578235	9822.24	287199	4878.53		2.81551e+06
		Encoder	1	0.9	0.5	0.8	0.8	1	1																							Meiction refill		0	0	0	0	0	0	0	0	0	0	0	0	0	0		0
		Totals	1	1	1	1	1	1	1					Total annual provider cost										Per patient annual provider cost								Adding visit		18865	320.451	9861.46	167.512	43987.3	747.194	33051.2	561.427	21706.1	368.712	24618.6	418.187	9856.86	167.434		161947
														All patients		Controlled		Uncontrolled						All patients		Controlled		Uncontrolled				Total Follow-up visit		2.91806e+06	49567.8	1.09343e+06	18573.7	2.76862e+06	47029.4	2.75432e+06	46786.5	3.63707e+06	61781.3	3.7926e+06	64423.4	1.34431e+06	22835.2		1.83084e+07
	Task Sharing: Follow-up activities													PHP	USD	PHP	USD	PHP	USD					PHP	USD	PHP	USD	PHP	USD			First visit + follow-up
10	Follow-up visit: Activity-based provider time with task sharing	Provider	Guimbal	Igbaras	Miagao	Oton	San Joaquin	Tigbauan	Tubungan			San Joaquin		San Joaquin										San Joaquin								BP measurement		413538	7024.6	169933	2886.58	364921	6198.76	231696	3935.73	79760	1354.85	327192	5557.88	189133	3212.72		1.77617e+06
			Assign % task share									BP measurement		79760	1354.85	29993.7	509.49	49766.3	845.359			BP measurement		16.7669	0.284812	12.774	0.216987	20.6587	0.35092			Medical Consultation		2.10317e+06	35725.7	790891	13434.5	2.27431e+06	38632.7	2.54925e+06	43303.1	4.1474e+06	70450.2	3.35988e+06	57072.9	1.01006e+06	17157.5		1.6235e+07
	BP measurement	Doctor	0	0	0	0	0	0	0			Medical Consultation		4.1474e+06	70450.2	311564	5292.41	3.83584e+06	65157.8			Medical Consultation		871.852	14.8098	132.692	2.25399	1592.31	27.0479			Counseling		817262	13882.5	303591	5156.97	571668	9710.68	463393	7871.46	227803	3869.59	654384	11115.8	325213	5524.26		3.36331e+06
		Nurses	0.5	0.45	0.45	0.2	0	0.25	0.5			Counseling		227803	3869.59	93691.3	1591.49	134111	2278.1			Counseling		47.8879	0.813452	39.9022	0.677803	55.6715	0.945668			Dispensing medications		0	0	0	0	0	0	0	0	0	0	0	0	0	0		0
		Midwife	0.5	0.45	0.45	0.2	0	0.25	0.5			Dispensing medications		0	0	0	0	0	0			Dispensing medications		0	0	0	0	0	0			Enrolling new patients		3355.38	56.9964	1408.65	23.9281	6477	110.022	11480.3	195.011	3613.49	61.3808	3242.08	55.0718	1303.21	22.1371		30880.1
		BHW	0	0.1	0.1	0.6	1	0.5	0			Enrolling new patients		3613.49	61.3808	1783.59	30.2971	1829.9	31.0837			Enrolling new patients		0.759615	0.0129033	0.759615	0.0129033	0.759615	0.0129033			Adding visit		22220.3	377.448	11270.1	191.441	50464.3	857.217	37874.3	643.354	24784.4	421.002	27860.7	473.258	11160.1	189.571		185634
		Pharmacist	0	0	0	0	0	0	0			Adding visit		24784.4	421.002	6077.76	103.24	18706.7	317.762			Adding visit		5.21009	0.0885017	2.58846	0.0439691	7.76538	0.131907			Total: First visit + Follow-up visit		3.35955e+06	57067.2	1.27709e+06	21693.5	3.26784e+06	55509.4	3.2937e+06	55948.6	4.48336e+06	76157	4.37256e+06	74274.8	1.53687e+06	26106.2		2.1591e+07
		Encoder	0	0	0	0	0	0	0			Total		4.48336e+06	76157	443111	7526.93	4.04025e+06	68630.1			Total		942.477	16.0095	188.717	3.20565	1677.16	28.4893
		Totals	1	1	1	1	1	1	1
	Medical Consultation (Hx & PE)	Doctor	1	1	1	1	1	1	1
		Nurses	0	0	0	0	0	0	0					Total annual provider cost										Per patient annual provider cost							Distribution of cost by provider activities
		Midwife	0	0	0	0	0	0	0					All patients		Controlled		Uncontrolled						All patients		Controlled		Uncontrolled			BP measurement		0.0822647
		BHW	0	0	0	0	0	0	0					PHP	USD	PHP	USD	PHP	USD					PHP	USD	PHP	USD	PHP	USD		Medical Consultation		0.751933
		Pharmacist	0	0	0	0	0	0	0			Tigbauan		Tigbauan										Tigbauan							Counseling		0.155774
		Encoder	0	0	0	0	0	0	0			BP measurement		327192	5557.88	64850.7	1101.59	262341	4456.28			BP measurement		81.5127	1.38462	37.9417	0.644499	113.825	1.9335		Dispensing medications		0
		Totals	1	1	1	1	1	1	1			Medical Consultation		3.35988e+06	57072.9	195555	3321.81	3.16433e+06	53751.1			Medical Consultation		837.041	14.2185	114.412	1.94346	1372.94	23.3216		Enrolling new patients		0.00143023
	Counseling	Doctor	0	0	0	0	0	0	0			Counseling		654384	11115.8	129701	2203.18	524683	8912.57			Counseling		163.025	2.76925	75.8833	1.289	227.65	3.867		Adding visit		0.00859777
		Nurses	0.5	0.4	0.35	0.2	0	0.25	0.4			Dispensing medications		0	0	0	0	0	0			Dispensing medications		0	0	0	0	0	0
		Midwife	0.5	0.4	0.35	0.2	0	0.25	0.4			Enrolling new patients		3242.08	55.0718	1380.52	23.4504	1861.55	31.6214			Enrolling new patients		0.807692	0.0137199	0.807692	0.0137199	0.807692	0.0137199
		BHW	0	0.2	0.3	0.6	1	0.5	0.2			Adding visit		27860.7	473.258	5522.1	93.8016	22338.6	379.457			Adding visit		6.94089	0.117902	3.23077	0.0548797	9.69231	0.164639
		Pharmacist	0	0	0	0	0	0	0			Total		4.37256e+06	74274.8	397010	6743.84	3.97555e+06	67531			Total		1089.33	18.5039	232.275	3.94556	1724.92	29.3004
		Encoder	0	0	0	0	0	0	0
		Totals	1	1	1	1	1	1	1
	Medication Refills	Doctor	0	0	0	0	0	0	0					Total annual provider cost										Per patient annual provider cost
		Nurses	0	0	0	0	0	0	0					All patients		Controlled		Uncontrolled						All patients		Controlled		Uncontrolled
		Midwife	0	0	0	0	0	0	0					PHP	USD	PHP	USD	PHP	USD					PHP	USD	PHP	USD	PHP	USD
		BHW	0	0	0	0	0	0	0			Tubungan		Tubungan										Tubungan
		Pharmacist	0	0	0	0	0	0	0			BP measurement		189133	3212.72	35843	608.85	153290	2603.87			BP measurement		136.755	2.32301	59.8146	1.01605	195.581	3.32226
		Encoder	0	0	0	0	0	0	0			Medical Consultation		1.01006e+06	17157.5	60499.7	1027.68	949561	16129.8			Medical Consultation		730.34	12.406	100.962	1.71499	1211.54	20.5799
		Totals	0	0	0	0	0	0	0			Counseling		325213	5524.26	66696.5	1132.95	258517	4391.32			Counseling		235.151	3.99441	111.303	1.89065	329.84	5.60285
	Adding visit	Doctor	0	0	0	0	0	0	0			Dispensing medications		0	0	0	0	0	0			Dispensing medications		0	0	0	0	0	0
		Nurses	0	0.05	0.25	0.1	0	0	0			Enrolling new patients		1303.21	22.1371	564.664	9.59171	738.548	12.5454			Enrolling new patients		0.942308	0.0160066	0.942308	0.0160066	0.942308	0.0160066
		Midwife	0	0.05	0.25	0.1	0	0	0			Adding visit		11160.1	189.571	2297.5	39.0267	8862.57	150.545			Adding visit		8.06947	0.137073	3.83406	0.0651275	11.3077	0.192079
		BHW	0	0	0	0	0.2	0	0			Total		1.53687e+06	26106.2	165901	2818.1	1.37097e+06	23288.1			Total		1111.26	18.8765	276.855	4.70282	1749.21	29.7131
		Pharmacist	0	0	0	0	0	0	0
		Encoder	1	0.9	0.5	0.8	0.8	1	1
		Totals	1	1	1	1	1	1	1
11			Guimbal	Igbaras	Miagao	Oton	San Joaquin	Tigbauan	Tubungan
	Productivity loss in provider time		0	0	0	0	0	0	0
	Number of Patient		3006	1205	2729	3226	4757	4014	1383
	Percent of patient attended		1	1	1	1	1	1	1
INTERMIDEIATE CALCULATIONS
	Provder time cost: Intermediate calcuations
	Provider activity	Guimbal
		First visit (all patient)		Follow-up (step1 - step 4 patients by controlled an unconctrolled HTN adds up to 100% of patients)												Total annual provider cost
				Step 1 patients		Step 2 patients		Step 3 patients		Step 4 patients		Total cost of Follow-up (PHP)	USD	Total cost of Follow-up (USD)	USD	All patients		Controlled		Uncontrolled
		PHP	USD	Controlled	Uncotrolled	Controlled	Uncotrolled	Controlled	Uncotrolled	Controlled	Uncotrolled	Controlled	Uncotrolled	Controlled	Uncotrolled	PHP	USD	PHP	USD	PHP	USD
	BP measurement	45801.3	778.008	46550.3	113790	24492.1	166780	228.188	15897.1	0	0	71270.6	296466	1210.64	5035.95	413538	7024.6	92728.5	1575.14	320810	5449.46
	Medical Consultation	307189	5218.09		689332		1.01034e+06		96303.8		0		1.79598e+06		30507.6	2.10317e+06	35725.7	143918	2444.68	1.95925e+06	33281
	Counseling	81788.5	1389.31	93100.5	227579	48984.3	333560	456.375	31794.1	0	0	142541	592933	2421.29	10071.9	817262	13882.5	180859	3072.18	636403	10810.3
	Dispensing medications	0	0	0	0	0	0	0	0	0	0	0	0	0	0	0	0	0	0	0	0
	Enrolling new patients	3355.38	56.9964													3355.38	56.9964	1571.99	26.7028	1783.38	30.2936
	Adding visit	3355.38	56.9964	2388.04	5837.42	1256.45	8555.83	11.7061	815.522	0	0	3656.19	15208.8	62.1062	258.345	22220.3	377.448	5228.19	88.809	16992.2	288.639
	Total	441490	7499.4	142039	1.03654e+06	74732.9	1.51924e+06	696.269	144810	0	0	217468	2.70059e+06	3694.04	45873.8	3.35955e+06	57067.2	424306	7207.51	2.93524e+06	49859.7
	Provder time cost: Intermediate calcuations
		Igbaras
		First visit		Follow-up (step1 - step 4 patients by controlled an unconctrolled HTN adds up to 100% of patients)												Total annual provider cost
				Step 1 patients		Step 2 patients		Step 3 patients		Step 4 patients		Total cost of Follow-up (PHP)	USD	Total cost of Follow-up (USD)	USD	All patients		Controlled		Uncontrolled
		PHP	USD	Controlled	Uncotrolled	Controlled	Uncotrolled	Controlled	Uncotrolled	Controlled	Uncotrolled	Controlled	Uncotrolled	Controlled	Uncotrolled	PHP	USD	PHP	USD	PHP	USD
	BP measurement	21239.9	360.793	26010.2	63580.4	5630.31	38339.8	214.14	14918.4	0	0	31854.6	116839	541.101	1984.69	169933	2886.58	42472.8	721.468	127460	2165.11
	Medical Consultation	121659	2066.56		364178		219604		85450.2		0		669232		11368	790891	13434.5	60819.4	1033.11	730072	12401.4
	Counseling	37945.8	644.569	46468	113588	10058.7	68495.2	382.568	26652.2	0	0	56909.3	208736	966.695	3545.71	303591	5156.97	75879.1	1288.93	227712	3868.05
	Dispensing medications	0	0	0	0	0	0	0	0	0	0	0	0	0	0	0	0	0	0	0	0
	Enrolling new patients	1408.65	23.9281													1408.65	23.9281	704.208	11.9621	704.439	11.966
	Adding visit	1408.65	23.9281	1725.02	4216.71	373.407	2542.72	14.2019	989.402	0	0	2112.63	7748.83	35.8863	131.626	11270.1	191.441	2816.83	47.8484	8453.27	143.592
	Total	183662	3119.78	74203.2	545564	16062.5	328982	610.91	128010	0	0	90876.6	1.00256e+06	1543.68	17030	1.27709e+06	21693.5	182692	3103.32	1.0944e+06	18590.1
	Provder time cost: Intermediate calcuations
		Miagao
		First visit		Follow-up (step1 - step 4 patients by controlled an unconctrolled HTN adds up to 100% of patients)												Total annual provider cost
				Step 1 patients		Step 2 patients		Step 3 patients		Step 4 patients		Total cost of Follow-up (PHP)	USD	Total cost of Follow-up (USD)	USD	All patients		Controlled		Uncontrolled
		PHP	USD	Controlled	Uncotrolled	Controlled	Uncotrolled	Controlled	Uncotrolled	Controlled	Uncotrolled	Controlled	Uncotrolled	Controlled	Uncotrolled	PHP	USD	PHP	USD	PHP	USD
	BP measurement	46836.9	795.599	64441.3	157523	9127.95	62157	351.431	24483	0	0	73920.7	244163	1255.66	4147.5	364921	6198.76	98560.9	1674.21	266360	4524.54
	Medical Consultation	366053	6217.99		1.23112e+06		485788		191347		0		1.90826e+06		32414.7	2.27431e+06	38632.7	192576	3271.2	2.08173e+06	35361.5
	Counseling	73372.5	1246.35	100951	246769	14299.4	97372.3	550.535	38353.9	0	0	115801	382495	1967.06	6497.28	571668	9710.68	154401	2622.74	417267	7087.94
	Dispensing medications	0	0	0	0	0	0	0	0	0	0	0	0	0	0	0	0	0	0	0	0
	Enrolling new patients	6477	110.022													6477	110.022	3407.46	57.8811	3069.54	52.141
	Adding visit	6477	110.022	8911.49	21783.6	1262.29	8595.6	48.5988	3385.72	0	0	10222.4	33765	173.643	573.551	50464.3	857.217	13629.8	231.524	36834.5	625.692
	Total	499217	8479.99	174304	1.6572e+06	24689.7	653913	950.565	257569	0	0	199944	2.56868e+06	3396.36	43633.1	3.26784e+06	55509.4	462575	7857.56	2.80526e+06	47651.9
	Provder time cost: Intermediate calcuations
		Oton
		First visit		Follow-up (step1 - step 4 patients by controlled an unconctrolled HTN adds up to 100% of patients)												Total annual provider cost
				Step 1 patients		Step 2 patients		Step 3 patients		Step 4 patients		Total cost of Follow-up (PHP)	USD	Total cost of Follow-up (USD)	USD	All patients		Controlled		Uncontrolled
		PHP	USD	Controlled	Uncotrolled	Controlled	Uncotrolled	Controlled	Uncotrolled	Controlled	Uncotrolled	Controlled	Uncotrolled	Controlled	Uncotrolled	PHP	USD	PHP	USD	PHP	USD
	BP measurement	39424	669.679	35533.7	86860.1	7996.94	54455.4	105.089	7321.21	0	0	43635.7	148637	741.222	2524.83	231696	3935.73	64073.3	1088.39	167623	2847.34
	Medical Consultation	404801	6876.18		1.25317e+06		785653		105626		0		2.14445e+06		36426.9	2.54925e+06	43303.1	209851	3564.65	2.3394e+06	39738.4
	Counseling	78848	1339.36	71067.4	173720	15993.9	108911	210.178	14642.4	0	0	87271.4	297273	1482.44	5049.66	463393	7871.46	128147	2176.77	335246	5694.69
	Dispensing medications	0	0	0	0	0	0	0	0	0	0	0	0	0	0	0	0	0	0	0	0
	Enrolling new patients	11480.3	195.011													11480.3	195.011	5951.45	101.095	5528.86	93.9164
	Adding visit	4823.05	81.9271	6108.16	14931.1	1374.66	9360.76	18.0646	1258.5	0	0	7500.88	25550.3	127.414	434.013	37874.3	643.354	10001.2	169.886	27873.1	473.468
	Total	539376	9162.16	112709	1.52868e+06	25365.5	958380	333.332	128849	0	0	138408	2.61591e+06	2351.08	44435.4	3.2937e+06	55948.6	418024	7100.79	2.87567e+06	48847.8
	Provder time cost: Intermediate calcuations
		San Joaquin
		First visit		Follow-up (step1 - step 4 patients by controlled an unconctrolled HTN adds up to 100% of patients)												Total annual provider cost
				Step 1 patients		Step 2 patients		Step 3 patients		Step 4 patients		Total cost of Follow-up (PHP)	USD	Total cost of Follow-up (USD)	USD	All patients		Controlled		Uncontrolled
		PHP	USD	Controlled	Uncotrolled	Controlled	Uncotrolled	Controlled	Uncotrolled	Controlled	Uncotrolled	Controlled	Uncotrolled	Controlled	Uncotrolled	PHP	USD	PHP	USD	PHP	USD
	BP measurement	46700.9	793.289	5246.69	12825.3	1668.03	11358.5	27.7447	1932.88	0	0	6942.46	26116.6	117.929	443.631	79760	1354.85	29993.7	509.49	49766.3	845.359
	Medical Consultation	631217	10722.2		1.72672e+06		1.52924e+06		260231		0		3.51618e+06		59727.9	4.1474e+06	70450.2	311564	5292.41	3.83584e+06	65157.8
	Counseling	161685	2746.47	10493.4	25650.5	3336.05	22716.9	55.4893	3865.76	0	0	13884.9	52233.2	235.857	887.263	227803	3869.59	93691.3	1591.49	134111	2278.1
	Dispensing medications	0	0	0	0	0	0	0	0	0	0	0	0	0	0	0	0	0	0	0	0
	Enrolling new patients	3613.49	61.3808													3613.49	61.3808	1783.59	30.2971	1829.9	31.0837
	Adding visit	3078.33	52.2903	3444.9	8420.87	1095.2	7457.8	18.2167	1269.1	0	0	4558.32	17147.8	77.4303	291.282	24784.4	421.002	6077.76	103.24	18706.7	317.762
	Total	846295	14375.7	19185	1.77361e+06	6099.28	1.57077e+06	101.451	267299	0	0	25385.7	3.61168e+06	431.216	61350.1	4.48336e+06	76157	443111	7526.93	4.04025e+06	68630.1
	Provder time cost: Intermediate calcuations
		Tigbauan
		First visit		Follow-up (step1 - step 4 patients by controlled an unconctrolled HTN adds up to 100% of patients)												Total annual provider cost
				Step 1 patients		Step 2 patients		Step 3 patients		Step 4 patients		Total cost of Follow-up (PHP)	USD	Total cost of Follow-up (USD)	USD	All patients		Controlled		Uncontrolled
		PHP	USD	Controlled	Uncotrolled	Controlled	Uncotrolled	Controlled	Uncotrolled	Controlled	Uncotrolled	Controlled	Uncotrolled	Controlled	Uncotrolled	PHP	USD	PHP	USD	PHP	USD
	BP measurement	38074.5	646.755	30324.5	74126.6	17651	120195	662.561	46158.4	0	0	48638	240480	826.194	4084.93	327192	5557.88	64850.7	1101.59	262341	4456.28
	Medical Consultation	459249	7801.07		894104		1.44977e+06		556757		0		2.90063e+06		49271.8	3.35988e+06	57072.9	195555	3321.81	3.16433e+06	53751.1
	Counseling	76148.9	1293.51	60649	148253	35301.9	240389	1325.12	92316.9	0	0	97276.1	480959	1652.39	8169.85	654384	11115.8	129701	2203.18	524683	8912.57
	Dispensing medications	0	0	0	0	0	0	0	0	0	0	0	0	0	0	0	0	0	0	0	0
	Enrolling new patients	3242.08	55.0718													3242.08	55.0718	1380.52	23.4504	1861.55	31.6214
	Adding visit	3242.08	55.0718	2582.16	6311.95	1503	10234.7	56.4177	3930.44	0	0	4141.57	20477.1	70.3512	347.835	27860.7	473.258	5522.1	93.8016	22338.6	379.457
	Total	579956	9851.48	93555.7	1.1228e+06	54455.9	1.82059e+06	2044.1	699162	0	0	150056	3.64255e+06	2548.93	61874.4	4.37256e+06	74274.8	397010	6743.84	3.97555e+06	67531
	Provder time cost: Intermediate calcuations
		Tubungan
		First visit		Follow-up (step1 - step 4 patients by controlled an unconctrolled HTN adds up to 100% of patients)												Total annual provider cost
				Step 1 patients		Step 2 patients		Step 3 patients		Step 4 patients		Total cost of Follow-up (PHP)	USD	Total cost of Follow-up (USD)	USD	All patients		Controlled		Uncontrolled
		PHP	USD	Controlled	Uncotrolled	Controlled	Uncotrolled	Controlled	Uncotrolled	Controlled	Uncotrolled	Controlled	Uncotrolled	Controlled	Uncotrolled	PHP	USD	PHP	USD	PHP	USD
	BP measurement	12311.6	209.132	18631.5	45543.6	11560.6	78722.3	316.458	22046.6	0	0	30508.6	146313	518.236	2485.35	189133	3212.72	35843	608.85	153290	2603.87
	Medical Consultation	139630	2371.83		270945		468329		131158		0		870431		14785.6	1.01006e+06	17157.5	60499.7	1027.68	949561	16129.8
	Counseling	38014.1	645.729	30176.3	73764.3	18724.1	127502	1325.12	35707.6	0	0	50225.5	236974	853.16	4025.38	325213	5524.26	66696.5	1132.95	258517	4391.32
	Dispensing medications	0	0	0	0	0	0	0	0	0	0	0	0	0	0	0	0	0	0	0	0
	Enrolling new patients	1303.21	22.1371													1303.21	22.1371	564.664	9.59171	738.548	12.5454
	Adding visit	1303.21	22.1371	1034.52	2528.82	641.905	4371.07	56.4177	1224.14	0	0	1732.84	8124.02	29.435	137.999	11160.1	189.571	2297.5	39.0267	8862.57	150.545
	Total	192562	3270.97	93555.7	1.1228e+06	30926.6	678924	1698	190136	0	0	82466.9	1.26184e+06	1400.83	21434.4	1.53687e+06	26106.2	165901	2818.1	1.37097e+06	23288.1
	Task sharing (Intermediate Calculations) for fisrt visit
	First-visit: Activity-based provider time with task sharing	Provider	Guimbal			Igbaras			Miagao			Oton			San Joaquin			Tigbauan			Tubungan
			% task share	Minute/case	Provider cost/patient/visit (PHP)	% task share	Minute/case	Provider cost/patient/visit (PHP)	% task share	Minute/case	Provider cost/patient/visit (PHP)	% task share	Minute/case	Provider cost/patient/visit (PHP)	% task share	Minute/case	Provider cost/patient/visit (PHP)	% task share	Minute/case	Provider cost/patient/visit (PHP)	% task share	Provider cost/patient/visit (PHP)	Provider cost/patient/minute (PHP)
	BP measurement	Doctor	0	0	0	0	0	0	0	0	0	0	0	0	0	0	0	0	0	0	0	0	0
		Nurses	0.45	2.25	9.38275	0.45	2.25	9.80463	0.45	2.25	11.4718	0.3	1.5	6.4643	0.3	1.5	6.34615	0.25	1.25	5.33798	0.25	1.25	5.21674
		Midwife	0.45	2.25	5.7994	0.45	2.25	7.7524	0.45	2.25	5.64844	0.3	1.5	5.09615	0.3	1.5	3.07692	0.25	1.25	3.79287	0.25	1.25	3.26867
		BHW	0.1	0.5	0.0544872	0.1	0.5	0.0694391	0.1	0.5	0.0424679	0.4	2	0.660256	0.4	2	0.394231	0.5	2.5	0.354567	0.5	2.5	0.416667
		Pharmacist	0	0	0	0	0	0	0	0	0	0	0	0	0	0	0	0	0	0	0	0	0
		Encoder	0	0	0	0	0	0	0	0	0	0	0	0	0	0	0	0	0	0	0	0	0
		Totals	1	5	15.2366	1	5	17.6265	1	5	17.1627	1	5	12.2207	1	5	9.81731	1	5	9.48542	1	5	8.90208
	Medical Consultation (Hx & PE)	Doctor	1	15	102.192	1	15	100.962	1	15	134.135	1	15	125.481	1	15	132.692	1	15	114.412	1	15	100.962
		Nurses	0	0	0	0	0	0	0	0	0	0	0	0	0	0	0	0	0	0	0	0	0
		Midwife	0	0	0	0	0	0	0	0	0	0	0	0	0	0	0	0	0	0	0	0	0
		BHW	0	0	0	0	0	0	0	0	0	0	0	0	0	0	0	0	0	0	0	0	0
		Pharmacist	0	0	0	0	0	0	0	0	0	0	0	0	0	0	0	0	0	0	0	0	0
		Encoder	0	0	0	0	0	0	0	0	0	0	0	0	0	0	0	0	0	0	0	0	0
		Totals	1	15	102.192	1	15	100.962	1	15	134.135	1	15	125.481	1	15	132.692	1	15	114.412	1	15	100.962
	Counseling	Doctor	0	0	0	0	0	0	0	0	0	0	0	0	0.2	2	17.6923	0	0	0	0	0	0
		Nurses	0.4	4	16.6804	0.4	4	17.4304	0.35	3.5	17.845	0.3	3	12.9286	0.25	2.5	10.5769	0.25	2.5	10.676	0.4	4	16.6936
		Midwife	0.4	4	10.31	0.4	4	13.7821	0.35	3.5	8.78646	0.3	3	10.1923	0.25	2.5	5.12821	0.25	2.5	7.58574	0.4	4	10.4597
		BHW	0.2	2	0.217949	0.2	2	0.277756	0.3	3	0.254808	0.4	4	1.32051	0.3	3	0.591346	0.5	5	0.709135	0.2	2	0.333333
		Pharmacist	0	0	0	0	0	0	0	0	0	0	0	0	0	0	0	0	0	0	0	0	0
		Encoder	0	0	0	0	0	0	0	0	0	0	0	0	0	0	0	0	0	0	0	0	0
		Totals	1	10	27.2084	1	10	31.4903	1	10	26.8862	1	10	24.4414	1	10	33.9888	1	10	18.9708	1	10	27.4867
	Dispensing medications	Doctor	0	0	0	0	0	0	0	0	0	0	0	0	0	0	0	0	0	0	0	0	0
		Nurses	0	0	0	0	0	0	0	0	0	0	0	0	0	0	0	0	0	0	0	0	0
		Midwife	0	0	0	0	0	0	0	0	0	0	0	0	0	0	0	0	0	0	0	0	0
		BHW	0	0	0	0	0	0	0	0	0	0	0	0	0	0	0	0	0	0	0	0	0
		Pharmacist	0	0	0	0	0	0	0	0	0	0	0	0	0	0	0	0	0	0	0	0	0
		Encoder	0	0	0	0	0	0	0	0	0	0	0	0	0	0	0	0	0	0	0	0	0
		Totals	0	0	0	0	0	0	0	0	0	0	0	0	0	0	0	0	0	0	0	0	0
	Enrolling new patients	Doctor	0	0	0	0	0	0	0	0	0	0	0	0	0	0	0	0	0	0	0	0	0
		Nurses	0.05	0.05	0.208505	0.05	0.05	0.217881	0.25	0.25	1.27464	0.45	0.45	1.93929	0	0	0	0	0	0	0	0	0
		Midwife	0.05	0.05	0.128875	0.05	0.05	0.172276	0.25	0.25	0.627604	0.45	0.45	1.52885	0	0	0	0	0	0	0	0	0
		BHW	0	0	0	0	0	0	0	0	0	0	0	0	0	0	0	0	0	0	0	0	0
		Pharmacist	0	0	0	0	0	0	0	0	0	0	0	0	0	0	0	0	0	0	0	0	0
		Encoder	0.9	0.9	0.778846	0.9	0.9	0.778846	0.5	0.5	0.471154	0.1	0.1	0.0905449	1	1	0.759615	1	1	0.807692	1	1	0.942308
		Totals	1	1	1.11623	1	1	1.169	1	1	2.3734	1	1	3.55868	1	1	0.759615	1	1	0.807692	1	1	0.942308
	Adding visit	Doctor	0	0	0	0	0	0	0	0	0	0	0	0	0	0	0	0	0	0	0	0	0
		Nurses	0.05	0.05	0.208505	0.05	0.05	0.217881	0.25	0.25	1.27464	0.1	0.1	0.430954	0	0	0	0	0	0	0	0	0
		Midwife	0.05	0.05	0.128875	0.05	0.05	0.172276	0.25	0.25	0.627604	0.1	0.1	0.339744	0	0	0	0	0	0	0	0	0
		BHW	0	0	0	0	0	0	0	0	0	0	0	0	0.2	0.2	0.0394231	0	0	0	0	0	0
		Pharmacist	0	0	0	0	0	0	0	0	0	0	0	0	0	0	0	0	0	0	0	0	0
		Encoder	0.9	0.9	0.778846	0.9	0.9	0.778846	0.5	0.5	0.471154	0.8	0.8	0.724359	0.8	0.8	0.607692	1	1	0.807692	1	1	0.942308
		Total	1	1	1.11623	1	1	1.169	1	1	2.3734	1	1	1.49506	1	1	0.647115	1	1	0.807692	1	1	0.942308
	Totals: All First-visit Activities			32	146.869		32	152.416		32	182.93		32	167.197		32	177.905		32	144.483		32	139.235
	Task sharing (Intermediate Calculations) for follow-up visit
	Follow-up visit: Activity-based provider time with task sharing	Provider	Guimbal			Igbaras			Miagao			Oton			San Joaquin			Tigbauan			Tubungan
			% task share	Minute/case	Provider cost/case/visit (PHP)	% task share	Minute/case	Provider cost/case/visit (PHP)	% task share	Minute/case	Provider cost/case/visit (PHP)	% task share	Minute/case	Provider cost/case/visit (PHP)	% task share	Minute/case	Provider cost/case/visit (PHP)	% task share	Minute/case	Provider cost/case/visit (PHP)	% task share	Minute/case	Provider cost/case/visit (PHP)
	BP measurement	Doctor	0	0	0	0	0	0	0	0	0	0	0	0	0	0	0	0	0	0	0	0	0
		Nurses	0.5	2.5	10.4253	0.45	2.25	9.80463	0.45	2.25	11.4718	0.2	1	4.30954	0	0	0	0.25	1.25	5.33798	0.5	2.5	10.4335
		Midwife	0.5	2.5	6.44377	0.45	2.25	7.7524	0.45	2.25	5.64844	0.2	1	3.39744	0	0	0	0.25	1.25	3.79287	0.5	2.5	6.53734
		BHW	0	0	0	0.1	0.5	0.0694391	0.1	0.5	0.0424679	0.6	3	0.990385	1	5	0.985577	0.5	2.5	0.354567	0	0	0
		Pharmacist	0	0	0	0	0	0	0	0	0	0	0	0	0	0	0	0	0	0	0	0	0
		Encoder	0	0	0	0	0	0	0	0	0	0	0	0	0	0	0	0	0	0	0	0	0
		Totals	1	5	16.869	1	5	17.6265	1	5	17.1627	1	5	8.69736	1	5	0.985577	1	5	9.48542	1	5	16.9708
	Medical Consultation (Hx & PE)	Doctor	1	15	102.192	1	15	100.962	1	15	134.135	1	15	125.481	1	15	132.692	1	15	114.412	1	15	100.962
		Nurses	0	0	0	0	0	0	0	0	0	0	0	0	0	0	0	0	0	0	0	0	0
		Midwife	0	0	0	0	0	0	0	0	0	0	0	0	0	0	0	0	0	0	0	0	0
		BHW	0	0	0	0	0	0	0	0	0	0	0	0	0	0	0	0	0	0	0	0	0
		Pharmacist	0	0	0	0	0	0	0	0	0	0	0	0	0	0	0	0	0	0	0	0	0
		Encoder	0	0	0	0	0	0	0	0	0	0	0	0	0	0	0	0	0	0	0	0	0
		Totals	0	15	102.192	0	15	100.962	0	15	134.135	0	15	125.481	0	15	132.692	0	15	114.412	0	15	100.962
	Counseling	Doctor	0	0	0	0	0	0	0	0	0	0	0	0	0	0	0	0	0	0	0	0	0
		Nurses	0.5	5	20.8505	0.4	4	17.4304	0.35	3.5	17.845	0.2	2	8.61907	0	0	0	0.25	2.5	10.676	0.4	4	16.6936
		Midwife	0.5	5	12.8875	0.4	4	13.7821	0.35	3.5	8.78646	0.2	2	6.79487	0	0	0	0.25	2.5	7.58574	0.4	4	10.4597
		BHW	0	0	0	0.2	2	0.277756	0.3	3	0.254808	0.6	6	1.98077	1	10	1.97115	0.5	5	0.709135	0.2	2	0.333333
		Pharmacist	0	0	0	0	0	0	0	0	0	0	0	0	0	0	0	0	0	0	0	0	0
		Encoder	0	0	0	0	0	0	0	0	0	0	0	0	0	0	0	0	0	0	0	0	0
		Totals	1	10	33.7381	1	10	31.4903	1	10	26.8862	1	10	17.3947	1	10	1.97115	1	10	18.9708	1	10	27.4867
	Medication Refills	Doctor	0	0	0	0	0	0	0	0	0	0	0	0	0	0	0	0	0	0	0	0	0
		Nurses	0	0	0	0	0	0	0	0	0	0	0	0	0	0	0	0	0	0	0	0	0
		Midwife	0	0	0	0	0	0	0	0	0	0	0	0	0	0	0	0	0	0	0	0	0
		BHW	0	0	0	0	0	0	0	0	0	0	0	0	0	0	0	0	0	0	0	0	0
		Pharmacist	0	0	0	0	0	0	0	0	0	0	0	0	0	0	0	0	0	0	0	0	0
		Encoder	0	0	0	0	0	0	0	0	0	0	0	0	0	0	0	0	0	0	0	0	0
		Totals	0	0	0	0	0	0	0	0	0	0	0	0	0	0	0	0	0	0	0	0	0
	Adding visit	Doctor	0	0	0	0	0	0	0	0	0	0	0	0	0	0	0	0	0	0	0	0	0
		Nurses	0	0	0	0.05	0.05	0.217881	0.25	0.25	1.27464	0.1	0.1	0.430954	0	0	0	0	0	0	0	0	0
		Midwife	0	0	0	0.05	0.05	0.172276	0.25	0.25	0.627604	0.1	0.1	0.339744	0	0	0	0	0	0	0	0	0
		BHW	0	0	0	0	0	0	0	0	0	0	0	0	0.2	0.2	0.0394231	0	0	0	0	0	0
		Pharmacist	0	0	0	0	0	0	0	0	0	0	0	0	0	0	0	0	0	0	0	0	0
		Encoder	1	1	0.865385	0.9	0.9	0.778846	0.5	0.5	0.471154	0.8	0.8	0.724359	0.8	0.8	0.607692	1	1	0.807692	1	1	0.942308
		Totals	1	1	0.865385	1	1	1.169	1	1	2.3734	1	1	1.49506	1	1	0.647115	1	1	0.807692	1	1	0.942308
	Total (provider time and costs): All Activities per follow-up visit			31	153.664	3	31	151.247	3	31	180.557	3	31	153.068	3	31	136.296	3	31	143.676	3	31	146.361
[truncated: 3 more columns]
